# Supplementary material for: N-(3,5-Dichloro­phen­yl)-2-nitro­benzene­sulfonamide
Source: Acta Crystallogr Sect E Struct Rep Online. 2012 Nov 30;68(Pt 12):o3482. doi: 10.1107/S1600536812048283 (PMC3589054; doi:10.1107/S1600536812048283)
Supplement: Supplementary file 1 [file e-68-o3482-sup1.cif]

##############################################################################
#                                                                            #
# This CIF contains the data in a paper accepted for publication in          #
# Acta Crystallographica Section E. It conforms to the requirements of       #
# Notes for Authors for Acta Crystallographica Section E, and has been       #
# peer reviewed under the auspices of the IUCr Commission on Journals.       #
#                                                                            #
# Full details of the Crystallographic Information File format               #
# are given in the paper "The Crystallographic Information File (CIF):       #
# a New Standard Archive File for Crystallography" by S. R. Hall, F. H.      #
# Allen and I. D. Brown [Acta Cryst. (1991), A47, 655-685].                  #
#                                                                            #
# The current version of the core CIF dictionary is obtainable from          #
# ftp://ftp.iucr.org/pub/cif_core.dic.                                       #
#                                                                            #
# Software is freely available for graphical display of the structure(s)     #
# in this CIF. For information consult the CIF software page                 #
# http://www.iucr.org/resources/cif/software.                                #
#                                                                            #
# This file may be used for bona fide research purposes within the           #
# scientific community so long as proper attribution is given to the journal # 
# article from which it was obtained.                                        #
#                                                                            #
##############################################################################
data_I
_audit_creation_method     SHELXL-97
_chemical_name_systematic
;
<i>N</i>-(3,5-Dichlorophenyl)-2-nitrobenzenesulfonamide
;
_chemical_name_common     ?
_chemical_formula_moiety     'C12 H8 Cl2 N2 O4 S'
_chemical_formula_sum     'C12 H8 Cl2 N2 O4 S'
_chemical_formula_iupac     'C12 H8 Cl2 N2 O4 S'
_chemical_formula_weight     347.16
_chemical_melting_point     ?
_symmetry_cell_setting     triclinic
_symmetry_space_group_name_H-M     'P -1'
_symmetry_space_group_name_HALL     '-P 1'
loop_
    _symmetry_equiv_pos_as_xyz
    'x, y, z'
    '-x, -y, -z'
_cell_length_a     8.2823(8)
_cell_length_b     8.3436(9)
_cell_length_c     10.6700(10)
_cell_angle_alpha     76.730(8)
_cell_angle_beta     89.298(9)
_cell_angle_gamma     86.875(9)
_cell_volume     716.59(12)
_cell_formula_units_Z     2
_cell_measurement_reflns_used     3256
_cell_measurement_theta_min     3.14
_cell_measurement_theta_max     27.68
_cell_measurement_temperature     293(2)
_exptl_crystal_description     prism
_exptl_crystal_colour     colourless
_exptl_crystal_size_max     0.44
_exptl_crystal_size_mid     0.40
_exptl_crystal_size_min     0.28
_exptl_crystal_density_diffrn     1.609
_exptl_crystal_density_meas     ?
_exptl_crystal_density_method     'not measured'
_exptl_crystal_F_000     352
_exptl_absorpt_coefficient_mu     0.614
_exptl_absorpt_correction_type     multi-scan
_exptl_absorpt_process_details
;
(CrysAlis RED; Oxford Diffraction, 2009)
;
_exptl_absorpt_correction_T_min     0.7739
_exptl_absorpt_correction_T_max     0.8469
_exptl_special_details
;
Absorption correction: CrysAlis RED (Oxford Diffraction, 2009)
Empirical absorption correction using spherical harmonics,
implemented in SCALE3 ABSPACK scaling algorithm.
;
_diffrn_ambient_temperature     293(2)
_diffrn_radiation_type     MoK\a
_diffrn_radiation_wavelength     0.71073
_diffrn_radiation_source     'fine-focus sealed tube'
_diffrn_radiation_monochromator     graphite
_diffrn_measurement_device_type
;
Oxford Diffraction Xcalibur diffractometer
with a Sapphire CCD detector
;
_diffrn_measurement_method
;
Rotation method data acquisition using omega scans
;
_diffrn_detector_area_resol_mean     ?
_diffrn_reflns_number     4766
_diffrn_reflns_av_R_equivalents     0.0092
_diffrn_reflns_av_sigmaI/netI     0.0116
_diffrn_reflns_theta_min     3.15
_diffrn_reflns_theta_max     26.37
_diffrn_reflns_theta_full     26.37
_diffrn_measured_fraction_theta_max     0.996
_diffrn_measured_fraction_theta_full     0.996
_diffrn_reflns_limit_h_min     -8
_diffrn_reflns_limit_h_max     10
_diffrn_reflns_limit_k_min     -9
_diffrn_reflns_limit_k_max     10
_diffrn_reflns_limit_l_min     -7
_diffrn_reflns_limit_l_max     13
_diffrn_standards_number     0
_diffrn_standards_interval_count     ?
_diffrn_standards_interval_time     ?
_diffrn_standards_decay_%     0
_refine_special_details
;
Refinement of <i>F</i>^2^ against ALL reflections. The weighted <i>R</i>-factor
<i>wR</i> and goodness of fit <i>S</i> are based on <i>F</i>^2^, conventional
<i>R</i>-factors <i>R</i> are based on <i>F</i>, with <i>F</i> set to zero for
negative <i>F</i>^2^. The threshold expression of <i>F</i>^2^ >
\s(<i>F</i>^2^) is used only for calculating <i>R</i>-factors(gt) <i>etc</i>.
and is not relevant to the choice of reflections for refinement.
<i>R</i>-factors based on <i>F</i>^2^ are statistically about twice as large
as those based on <i>F</i>, and <i>R</i>- factors based on ALL data will be
even larger.
;
_reflns_number_total     2925
_reflns_number_gt     2600
_reflns_threshold_expression     I>2\s(I)
_refine_ls_structure_factor_coef     Fsqd
_refine_ls_matrix_type     full
_refine_ls_R_factor_all     0.0399
_refine_ls_R_factor_gt     0.0347
_refine_ls_wR_factor_gt     0.0887
_refine_ls_wR_factor_ref     0.0922
_refine_ls_goodness_of_fit_ref     1.038
_refine_ls_restrained_S_all     1.037
_refine_ls_number_reflns     2925
_refine_ls_number_parameters     194
_refine_ls_number_restraints     1
_refine_ls_hydrogen_treatment     mixed
_refine_ls_weighting_scheme     calc
_refine_ls_weighting_details
         'calc w=1/[\s^2^(Fo^2^)+(0.0408P)^2^+0.4244P] where P=(Fo^2^+2Fc^2^)/3'
_atom_sites_solution_hydrogens     geom
_atom_sites_solution_primary     direct
_atom_sites_solution_secondary     difmap
_refine_ls_shift/su_max     0.000
_refine_ls_shift/su_mean     0.000
_refine_diff_density_max     0.438
_refine_diff_density_min     -0.489
_refine_ls_extinction_method     'SHELXL97 (Sheldrick, 2008)'
_refine_ls_extinction_coef     0.100(5)
_refine_ls_extinction_expression
                                  'Fc^*^=kFc[1+0.001xFc^2^\l^3^/sin(2\q)]^-1/4^'
loop_
    _atom_type_symbol
    _atom_type_description
    _atom_type_scat_dispersion_real
    _atom_type_scat_dispersion_imag
    _atom_type_scat_source
    'C' 'C' 0.0033 0.0016
                         'International Tables Vol C Tables 4.2.6.8 and 6.1.1.4'
    'H' 'H' 0.0000 0.0000
                         'International Tables Vol C Tables 4.2.6.8 and 6.1.1.4'
    'N' 'N' 0.0061 0.0033
                         'International Tables Vol C Tables 4.2.6.8 and 6.1.1.4'
    'O' 'O' 0.0106 0.0060
                         'International Tables Vol C Tables 4.2.6.8 and 6.1.1.4'
    'Cl' 'Cl' 0.1484 0.1585
                         'International Tables Vol C Tables 4.2.6.8 and 6.1.1.4'
    'S' 'S' 0.1246 0.1234
                         'International Tables Vol C Tables 4.2.6.8 and 6.1.1.4'
_computing_data_collection
;
CrysAlis CCD (Oxford Diffraction, 2009)
;
_computing_cell_refinement
;
CrysAlis CCD (Oxford Diffraction, 2009)
;
_computing_data_reduction
;
CrysAlis RED (Oxford Diffraction, 2009)
;
_computing_structure_solution     'SHELXS97 (Sheldrick, 2008)'
_computing_structure_refinement     'SHELXL97 (Sheldrick, 2008)'
_computing_molecular_graphics     'PLATON (Spek, 2009)'
_computing_publication_material     'SHELXL97 (Sheldrick, 2008)'
loop_
    _atom_site_type_symbol
    _atom_site_label
    _atom_site_fract_x
    _atom_site_fract_y
    _atom_site_fract_z
    _atom_site_U_iso_or_equiv
    _atom_site_adp_type
    _atom_site_calc_flag
    _atom_site_refinement_flags
    _atom_site_occupancy
    _atom_site_symmetry_multiplicity
    _atom_site_disorder_assembly
    _atom_site_disorder_group
    C C1 0.3367(2) 0.2350(2) 0.37443(17) 0.0340(4) Uani d . 1 1 . .
    C C2 0.2649(2) 0.3607(2) 0.42524(17) 0.0371(4) Uani d . 1 1 . .
    C C3 0.3229(3) 0.5157(2) 0.4011(2) 0.0459(5) Uani d . 1 1 . .
    H H3 0.2729 0.5973 0.4369 0.055 Uiso calc R 1 1 . .
    C C4 0.4565(3) 0.5488(3) 0.3228(2) 0.0492(5) Uani d . 1 1 . .
    H H4 0.4964 0.6537 0.3046 0.059 Uiso calc R 1 1 . .
    C C5 0.5305(2) 0.4268(3) 0.2718(2) 0.0498(5) Uani d . 1 1 . .
    H H5 0.6207 0.4496 0.2192 0.060 Uiso calc R 1 1 . .
    C C6 0.4721(2) 0.2700(2) 0.29780(19) 0.0419(4) Uani d . 1 1 . .
    H H6 0.5241 0.1880 0.2636 0.050 Uiso calc R 1 1 . .
    C C7 0.0975(2) 0.1026(2) 0.19048(18) 0.0380(4) Uani d . 1 1 . .
    C C8 0.2129(2) 0.0663(3) 0.1044(2) 0.0448(4) Uani d . 1 1 . .
    H H8 0.3031 -0.0032 0.1331 0.054 Uiso calc R 1 1 . .
    C C9 0.1901(3) 0.1361(3) -0.0251(2) 0.0495(5) Uani d . 1 1 . .
    C C10 0.0575(3) 0.2374(3) -0.0718(2) 0.0560(6) Uani d . 1 1 . .
    H H10 0.0443 0.2824 -0.1594 0.067 Uiso calc R 1 1 . .
    C C11 -0.0553(3) 0.2695(3) 0.0166(2) 0.0549(5) Uani d . 1 1 . .
    C C12 -0.0370(2) 0.2058(3) 0.14680(19) 0.0472(5) Uani d . 1 1 . .
    H H12 -0.1136 0.2315 0.2046 0.057 Uiso calc R 1 1 . .
    N N1 0.10830(19) 0.0311(2) 0.32445(15) 0.0403(4) Uani d D 1 1 . .
    H H1N 0.024(2) 0.045(3) 0.367(2) 0.048 Uiso d D 1 1 . .
    N N2 0.1200(2) 0.3345(2) 0.50690(17) 0.0481(4) Uani d . 1 1 . .
    O O1 0.39505(17) -0.06691(17) 0.36502(15) 0.0478(3) Uani d . 1 1 . .
    O O2 0.21976(16) -0.01250(17) 0.54098(13) 0.0438(3) Uani d . 1 1 . .
    O O3 0.00227(19) 0.2822(2) 0.4655(2) 0.0675(5) Uani d . 1 1 . .
    O O4 0.1245(3) 0.3732(2) 0.60935(17) 0.0764(6) Uani d . 1 1 . .
    Cl Cl1 0.33194(8) 0.08990(10) -0.13460(6) 0.0734(2) Uani d . 1 1 . .
    Cl Cl2 -0.22590(10) 0.39424(13) -0.03893(7) 0.0972(3) Uani d . 1 1 . .
    S S1 0.27077(5) 0.03037(5) 0.40942(4) 0.03530(15) Uani d . 1 1 . .
loop_
    _atom_site_aniso_label
    _atom_site_aniso_U_11
    _atom_site_aniso_U_22
    _atom_site_aniso_U_33
    _atom_site_aniso_U_12
    _atom_site_aniso_U_13
    _atom_site_aniso_U_23
    C1 0.0303(8) 0.0350(9) 0.0351(9) -0.0007(7) 0.0013(7) -0.0052(7)
    C2 0.0361(9) 0.0384(9) 0.0349(9) 0.0005(7) 0.0055(7) -0.0054(7)
    C3 0.0510(11) 0.0397(10) 0.0480(11) -0.0017(8) 0.0055(9) -0.0121(8)
    C4 0.0502(11) 0.0416(10) 0.0550(12) -0.0117(9) 0.0049(9) -0.0074(9)
    C5 0.0388(10) 0.0546(12) 0.0541(12) -0.0114(9) 0.0127(9) -0.0074(10)
    C6 0.0343(9) 0.0461(11) 0.0452(10) -0.0008(8) 0.0080(8) -0.0113(8)
    C7 0.0370(9) 0.0437(10) 0.0349(9) -0.0102(8) 0.0032(7) -0.0104(8)
    C8 0.0386(10) 0.0517(11) 0.0449(11) -0.0060(8) 0.0070(8) -0.0123(9)
    C9 0.0472(11) 0.0633(13) 0.0411(11) -0.0130(10) 0.0143(9) -0.0171(10)
    C10 0.0607(13) 0.0719(15) 0.0347(10) -0.0075(11) 0.0036(9) -0.0101(10)
    C11 0.0515(12) 0.0702(15) 0.0413(11) 0.0051(11) -0.0041(9) -0.0105(10)
    C12 0.0415(10) 0.0637(13) 0.0375(10) 0.0027(9) 0.0026(8) -0.0152(9)
    N1 0.0330(8) 0.0512(9) 0.0356(8) -0.0068(7) 0.0055(6) -0.0070(7)
    N2 0.0528(10) 0.0374(9) 0.0497(10) 0.0056(7) 0.0200(8) -0.0040(7)
    O1 0.0430(7) 0.0395(7) 0.0611(9) 0.0055(6) 0.0042(6) -0.0141(6)
    O2 0.0438(7) 0.0464(8) 0.0363(7) -0.0034(6) 0.0012(6) 0.0008(6)
    O3 0.0427(8) 0.0656(11) 0.0972(14) -0.0082(8) 0.0266(9) -0.0246(10)
    O4 0.0956(14) 0.0836(13) 0.0489(10) 0.0012(11) 0.0302(9) -0.0156(9)
    Cl1 0.0674(4) 0.0992(5) 0.0540(4) -0.0063(3) 0.0297(3) -0.0193(3)
    Cl2 0.0839(5) 0.1405(8) 0.0550(4) 0.0480(5) -0.0145(3) -0.0092(4)
    S1 0.0331(2) 0.0330(2) 0.0379(3) 0.00006(16) 0.00272(17) -0.00480(17)
_geom_special_details
;
All e.s.d.'s (except the e.s.d. in the dihedral angle between two l.s. planes)
are estimated using the full covariance matrix. The cell e.s.d.'s are taken
into account individually in the estimation of e.s.d.'s in distances, angles
and torsion angles; correlations between e.s.d.'s in cell parameters are only
used when they are defined by crystal symmetry. An approximate (isotropic)
treatment of cell e.s.d.'s is used for estimating e.s.d.'s involving l.s.
planes.
;
loop_
    _geom_bond_atom_site_label_1
    _geom_bond_atom_site_label_2
    _geom_bond_site_symmetry_2
    _geom_bond_distance
    _geom_bond_publ_flag
    C1 C6 . 1.384(2) ?
    C1 C2 . 1.390(3) ?
    C1 S1 . 1.7763(18) ?
    C2 C3 . 1.372(3) ?
    C2 N2 . 1.470(2) ?
    C3 C4 . 1.379(3) ?
    C3 H3 . 0.9300 ?
    C4 C5 . 1.374(3) ?
    C4 H4 . 0.9300 ?
    C5 C6 . 1.386(3) ?
    C5 H5 . 0.9300 ?
    C6 H6 . 0.9300 ?
    C7 C8 . 1.387(3) ?
    C7 C12 . 1.387(3) ?
    C7 N1 . 1.419(2) ?
    C8 C9 . 1.382(3) ?
    C8 H8 . 0.9300 ?
    C9 C10 . 1.374(3) ?
    C9 Cl1 . 1.737(2) ?
    C10 C11 . 1.378(3) ?
    C10 H10 . 0.9300 ?
    C11 C12 . 1.376(3) ?
    C11 Cl2 . 1.735(2) ?
    C12 H12 . 0.9300 ?
    N1 S1 . 1.6308(16) ?
    N1 H1N . 0.848(16) ?
    N2 O4 . 1.210(2) ?
    N2 O3 . 1.217(3) ?
    O1 S1 . 1.4200(14) ?
    O2 S1 . 1.4312(14) ?
loop_
    _geom_angle_atom_site_label_1
    _geom_angle_atom_site_label_2
    _geom_angle_atom_site_label_3
    _geom_angle_site_symmetry_1
    _geom_angle_site_symmetry_3
    _geom_angle
    _geom_angle_publ_flag
    C6 C1 C2 . . 117.76(17) ?
    C6 C1 S1 . . 118.50(14) ?
    C2 C1 S1 . . 123.64(13) ?
    C3 C2 C1 . . 122.36(17) ?
    C3 C2 N2 . . 116.28(17) ?
    C1 C2 N2 . . 121.35(16) ?
    C2 C3 C4 . . 118.96(19) ?
    C2 C3 H3 . . 120.5 ?
    C4 C3 H3 . . 120.5 ?
    C5 C4 C3 . . 119.99(19) ?
    C5 C4 H4 . . 120.0 ?
    C3 C4 H4 . . 120.0 ?
    C4 C5 C6 . . 120.64(18) ?
    C4 C5 H5 . . 119.7 ?
    C6 C5 H5 . . 119.7 ?
    C1 C6 C5 . . 120.27(18) ?
    C1 C6 H6 . . 119.9 ?
    C5 C6 H6 . . 119.9 ?
    C8 C7 C12 . . 120.52(18) ?
    C8 C7 N1 . . 121.79(18) ?
    C12 C7 N1 . . 117.63(17) ?
    C9 C8 C7 . . 118.2(2) ?
    C9 C8 H8 . . 120.9 ?
    C7 C8 H8 . . 120.9 ?
    C10 C9 C8 . . 122.82(19) ?
    C10 C9 Cl1 . . 118.30(17) ?
    C8 C9 Cl1 . . 118.86(18) ?
    C9 C10 C11 . . 117.3(2) ?
    C9 C10 H10 . . 121.3 ?
    C11 C10 H10 . . 121.3 ?
    C12 C11 C10 . . 122.3(2) ?
    C12 C11 Cl2 . . 119.11(18) ?
    C10 C11 Cl2 . . 118.64(18) ?
    C11 C12 C7 . . 118.90(19) ?
    C11 C12 H12 . . 120.6 ?
    C7 C12 H12 . . 120.6 ?
    C7 N1 S1 . . 123.42(13) ?
    C7 N1 H1N . . 114.9(16) ?
    S1 N1 H1N . . 111.2(16) ?
    O4 N2 O3 . . 124.45(19) ?
    O4 N2 C2 . . 117.1(2) ?
    O3 N2 C2 . . 118.40(18) ?
    O1 S1 O2 . . 119.91(9) ?
    O1 S1 N1 . . 108.52(9) ?
    O2 S1 N1 . . 105.46(8) ?
    O1 S1 C1 . . 106.10(8) ?
    O2 S1 C1 . . 108.89(8) ?
    N1 S1 C1 . . 107.41(8) ?
loop_
    _geom_torsion_atom_site_label_1
    _geom_torsion_atom_site_label_2
    _geom_torsion_atom_site_label_3
    _geom_torsion_atom_site_label_4
    _geom_torsion_site_symmetry_1
    _geom_torsion_site_symmetry_2
    _geom_torsion_site_symmetry_3
    _geom_torsion_site_symmetry_4
    _geom_torsion
    _geom_torsion_publ_flag
    C6 C1 C2 C3 . . . . 0.5(3) ?
    S1 C1 C2 C3 . . . . 177.01(15) ?
    C6 C1 C2 N2 . . . . 179.58(17) ?
    S1 C1 C2 N2 . . . . -3.9(3) ?
    C1 C2 C3 C4 . . . . 0.5(3) ?
    N2 C2 C3 C4 . . . . -178.64(19) ?
    C2 C3 C4 C5 . . . . -0.8(3) ?
    C3 C4 C5 C6 . . . . 0.2(3) ?
    C2 C1 C6 C5 . . . . -1.2(3) ?
    S1 C1 C6 C5 . . . . -177.86(16) ?
    C4 C5 C6 C1 . . . . 0.9(3) ?
    C12 C7 C8 C9 . . . . 0.2(3) ?
    N1 C7 C8 C9 . . . . 177.49(18) ?
    C7 C8 C9 C10 . . . . -1.0(3) ?
    C7 C8 C9 Cl1 . . . . -179.14(15) ?
    C8 C9 C10 C11 . . . . 0.5(4) ?
    Cl1 C9 C10 C11 . . . . 178.63(18) ?
    C9 C10 C11 C12 . . . . 0.8(4) ?
    C9 C10 C11 Cl2 . . . . -179.01(19) ?
    C10 C11 C12 C7 . . . . -1.5(4) ?
    Cl2 C11 C12 C7 . . . . 178.31(17) ?
    C8 C7 C12 C11 . . . . 1.0(3) ?
    N1 C7 C12 C11 . . . . -176.4(2) ?
    C8 C7 N1 S1 . . . . 50.4(2) ?
    C12 C7 N1 S1 . . . . -132.29(17) ?
    C3 C2 N2 O4 . . . . -52.3(3) ?
    C1 C2 N2 O4 . . . . 128.6(2) ?
    C3 C2 N2 O3 . . . . 124.8(2) ?
    C1 C2 N2 O3 . . . . -54.3(3) ?
    C7 N1 S1 O1 . . . . -64.96(18) ?
    C7 N1 S1 O2 . . . . 165.37(15) ?
    C7 N1 S1 C1 . . . . 49.34(18) ?
    C6 C1 S1 O1 . . . . 9.79(17) ?
    C2 C1 S1 O1 . . . . -166.71(16) ?
    C6 C1 S1 O2 . . . . 140.13(15) ?
    C2 C1 S1 O2 . . . . -36.37(18) ?
    C6 C1 S1 N1 . . . . -106.13(16) ?
    C2 C1 S1 N1 . . . . 77.38(17) ?
loop_
    _geom_hbond_atom_site_label_D
    _geom_hbond_atom_site_label_H
    _geom_hbond_atom_site_label_A
    _geom_hbond_site_symmetry_A
    _geom_hbond_distance_DH
    _geom_hbond_distance_HA
    _geom_hbond_distance_DA
    _geom_hbond_angle_DHA
    N1 H1N O2 2_556 0.848(16) 2.234(17) 3.052(2) 162(2)
    N1 H1N O3 . 0.848(16) 2.44(2) 2.940(2) 118.1(18)
_iucr_refine_instructions_details
;
TITL CNS25 P-1
CELL  0.71073  8.28230  8.34360 10.67000 76.73000 89.29800 86.87500
ZERR 2  0.00080  0.00090  0.00100  0.00800  0.00900  0.00900
LATT 1
SFAC C H N O CL S
UNIT 24 16 4 8 4 2
PLAN 30
FMAP 2
SHEL 11 0.8
SIZE 0.44 0.40 0.28
L.S. 14
MPLA 6 C1 C2 C3 C4 C5 C6
MPLA 6 C7 C8 C9 C10 C11 C12
BOND $H
DFIX 0.86 0.02 N1 H1N
HTAB N1 O2_$1
HTAB N1 O3
EQIV $1 -X, -Y, -Z+1
CONF
ACTA
EXTI  0.09952
FVAR 10.92693
WGHT  0.04080   0.42440
C1    1 0.336663 0.234972 0.374426  11.000000 0.030310 0.035000 =
        0.035110 -0.005210 0.001330 -0.000710
C2    1 0.264850 0.360687 0.425243  11.000000 0.036100 0.038390 =
        0.034960 -0.005440 0.005460 0.000510
C3    1 0.322837 0.515747 0.401071  11.000000 0.050940 0.039650 =
        0.047980 -0.012070 0.005560 -0.001690
AFIX 43
H3    2 0.272846 0.597271 0.436887  11.000000 -1.200000
AFIX 0
C4    1 0.456447 0.548828 0.322812  11.000000 0.050120 0.041620 =
        0.054950 -0.007460 0.004930 -0.011680
AFIX 43
H4    2 0.496390 0.653709 0.304610  11.000000 -1.200000
AFIX 0
C5    1 0.530526 0.426783 0.271746  11.000000 0.038810 0.054580 =
        0.054170 -0.007380 0.012690 -0.011340
AFIX 43
H5    2 0.620735 0.449591 0.219212  11.000000 -1.200000
AFIX 0
C6    1 0.472061 0.269984 0.297798  11.000000 0.034270 0.046140 =
        0.045160 -0.011230 0.008020 -0.000790
AFIX 43
H6    2 0.524056 0.187989 0.263633  11.000000 -1.200000
AFIX 0
C7    1 0.097505 0.102562 0.190480  11.000000 0.036960 0.043660 =
        0.034910 -0.010360 0.003230 -0.010200
C8    1 0.212902 0.066247 0.104445  11.000000 0.038620 0.051740 =
        0.044850 -0.012270 0.007050 -0.005940
AFIX 43
H8    2 0.303139 -0.003201 0.133113  11.000000 -1.200000
AFIX 0
C9    1 0.190123 0.136106 -0.025099  11.000000 0.047200 0.063330 =
        0.041090 -0.017090 0.014260 -0.013000
C10   1 0.057458 0.237375 -0.071762  11.000000 0.060650 0.071920 =
        0.034700 -0.010150 0.003620 -0.007510
AFIX 43
H10   2 0.044268 0.282425 -0.159433  11.000000 -1.200000
AFIX 0
C11   1 -0.055261 0.269492 0.016594  11.000000 0.051450 0.070180 =
        0.041230 -0.010510 -0.004070 0.005100
C12   1 -0.037045 0.205800 0.146803  11.000000 0.041450 0.063680 =
        0.037460 -0.015210 0.002560 0.002700
AFIX 43
H12   2 -0.113646 0.231522 0.204578  11.000000 -1.200000
AFIX 0
N1    3 0.108287 0.031060 0.324454  11.000000 0.032950 0.051180 =
        0.035570 -0.006980 0.005440 -0.006820
H1N   2 0.023520 0.044779 0.367054  11.000000 -1.200000
N2    3 0.120023 0.334507 0.506899  11.000000 0.052770 0.037390 =
        0.049630 -0.003950 0.019960 0.005600
O1    4 0.395052 -0.066924 0.365019  11.000000 0.043050 0.039450 =
        0.061070 -0.014070 0.004220 0.005500
O2    4 0.219763 -0.012506 0.540985  11.000000 0.043830 0.046330 =
        0.036270 0.000820 0.001220 -0.003330
O3    4 0.002264 0.282190 0.465492  11.000000 0.042670 0.065510 =
        0.097130 -0.024550 0.026670 -0.008180
O4    4 0.124480 0.373155 0.609345  11.000000 0.095540 0.083520 =
        0.048840 -0.015580 0.030230 0.001250
CL1   5 0.331936 0.089891 -0.134606  11.000000 0.067350 0.099160 =
        0.053970 -0.019300 0.029720 -0.006300
CL2   5 -0.225902 0.394245 -0.038929  11.000000 0.083830 0.140470 =
        0.054990 -0.009200 -0.014440 0.048000
S1    6 0.270771 0.030372 0.409422  11.000000 0.033090 0.033000 =
        0.037830 -0.004790 0.002720 0.000070
HKLF 4
REM  CNS25 P-1
REM R1  0.0348 FOR 2600 FO > 4SIG(FO) AND 0.0399 FOR ALL 2925 DATA
REM   194 PARAMETERS REFINED USING   1 RESTRAINTS
REM HIGHEST DIFFERENCE PEAK 0.440, DEEPEST HOLE -0.489, 1-SIGMA LEVEL 0.045
;
data_global
_journal_date_recd_electronic     2012-11-21
_journal_date_accepted     2012-11-25
_journal_name_full     'Acta Crystallographica, Section E'
_journal_year     2012
_journal_volume     68
_journal_issue     12
_journal_page_first     o3482
_journal_page_last     o3482
_journal_paper_category     QO
_journal_paper_doi     10.1107/S1600536812048283
_journal_coeditor_code     TK5173
_publ_contact_author_name     'Prof. B. Thimme Gowda'
_publ_contact_author_address
;
  Department of Chemistry
  Mangalore University
  Mangalagangotri 574 199
  Mangalore, India
;
_publ_contact_author_email     gowdabt@yahoo.com
_publ_contact_author_fax     '91 824 2287367'
_publ_contact_author_phone     '91 824 2287262'
_publ_section_title
;
<i>N</i>-(3,5-Dichlorophenyl)-2-nitrobenzenesulfonamide
;
loop_
    _publ_author_name
    _publ_author_address
    'U. Chaithanya'
; Department of Chemistry
  Mangalore University
  Mangalagangotri 574 199
  Mangalore, India
;
    'Sabine Foro'
; Institute of Materials Science
  Darmstadt University of Technology
  Petersenstrasse 23
  D-64287 Darmstadt, Germany
;
    'B. Thimme Gowda'
; Department of Chemistry
  Mangalore University
  Mangalagangotri 574 199
  Mangalore, India
;
