# Supplementary material for: N-(3,5-Dichloro­phen­yl)-2-nitro­benzene­sulfonamide
Source: Acta Crystallogr Sect E Struct Rep Online. 2012 Nov 30;68(Pt 12):o3482. doi: 10.1107/S1600536812048283 (PMC3589054; doi:10.1107/S1600536812048283)
Supplement: Supplementary file 2 [file e-68-o3482-Isup2.hkl]

# 
# h,k,l, Fc-squared, Fo-squared, sigma(Fo-squared) and status flag 
# 
data_I
_shelx_title ' CNS25 P-1' 
_shelx_refln_list_code          4 
_shelx_F_calc_maximum      121.76 
_exptl_crystal_F_000       352.00 
_reflns_d_resolution_high  0.8000 
 
loop_ 
 _symmetry_equiv_pos_as_xyz 
 'x, y, z' 
 '-x, -y, -z' 
 
_cell_length_a     8.2823 
_cell_length_b     8.3436 
_cell_length_c    10.6700 
_cell_angle_alpha  76.730 
_cell_angle_beta   89.298 
_cell_angle_gamma  86.875 
 
_shelx_F_squared_multiplier     1.000 
 
loop_ 
 _refln_index_h 
 _refln_index_k 
 _refln_index_l 
 _refln_F_squared_calc 
 _refln_F_squared_meas 
 _refln_F_squared_sigma 
 _refln_observed_status 
   2   0   0     1451.21     1454.21     22.79 o 
   3   0   0      176.70      182.07      1.48 o 
   4   0   0      573.34      583.75      2.19 o 
   5   0   0      137.71      146.54      1.97 o 
   6   0   0       26.18       24.25      0.83 o 
   7   0   0       18.96       20.84      0.73 o 
   8   0   0       22.40       23.39      0.70 o 
   9   0   0       29.03       30.75      0.83 o 
  10   0   0        0.04       -0.63      0.63 o 
 -10   1   0        4.08        4.26      1.05 o 
  -9   1   0       13.38       11.21      0.97 o 
  -8   1   0        8.13        8.51      0.49 o 
  -7   1   0        5.75        5.77      0.67 o 
  -6   1   0      397.05      384.05      1.48 o 
  -5   1   0      343.10      326.55      1.60 o 
  -4   1   0       53.04       41.31      0.44 o 
  -3   1   0     1209.10     1147.09      3.16 o 
  -2   1   0      851.13      876.52      3.81 o 
  -1   1   0     2158.41     1949.33    134.17 o 
   1   1   0      975.72     1035.41      2.10 o 
   2   1   0     2051.78     2047.03      9.40 o 
   3   1   0      416.43      411.58      1.91 o 
   4   1   0      526.45      568.54      2.52 o 
   5   1   0      154.18      164.24      0.66 o 
   6   1   0       21.82       20.20      0.92 o 
   7   1   0        2.79        3.98      0.49 o 
   8   1   0       42.79       39.41      0.85 o 
   9   1   0        7.30        8.24      0.76 o 
  10   1   0       14.50       13.12      0.73 o 
 -10   2   0        9.72       12.07      1.17 o 
  -9   2   0        4.74        4.00      0.97 o 
  -8   2   0       59.77       60.45      1.00 o 
  -7   2   0       70.50       68.82      0.98 o 
  -6   2   0       82.19       79.47      1.06 o 
  -5   2   0        3.48        2.76      0.25 o 
  -4   2   0       28.94       21.45      0.83 o 
  -3   2   0     1302.97     1362.09      7.50 o 
  -2   2   0     5571.97     5235.57     43.34 o 
  -1   2   0       46.47       46.04      0.57 o 
   0   2   0     1666.11     1644.07      3.30 o 
   1   2   0     8107.59     8582.49     37.53 o 
   2   2   0     2667.85     2833.51     19.97 o 
   3   2   0      183.30      151.44      4.38 o 
   4   2   0        2.09        3.14      0.14 o 
   5   2   0      128.61      123.50      1.10 o 
   6   2   0      223.37      223.22      4.23 o 
   7   2   0       31.00       29.20      0.71 o 
   8   2   0      172.65      178.60      1.63 o 
   9   2   0        5.56        6.40      0.61 o 
  10   2   0        5.17        3.67      0.63 o 
  -9   3   0       13.91       15.02      1.10 o 
  -8   3   0      291.61      279.89      2.77 o 
  -7   3   0       15.98       13.13      0.97 o 
  -6   3   0      542.28      530.74      3.28 o 
  -5   3   0      138.77      121.41      2.68 o 
  -4   3   0     1684.12     1670.13      3.29 o 
  -3   3   0      134.14      165.21      0.98 o 
  -2   3   0       53.69       39.27      0.72 o 
  -1   3   0     1154.57     1159.20      3.00 o 
   0   3   0     2588.17     2592.96     25.04 o 
   1   3   0       10.20       21.76      0.63 o 
   2   3   0     2099.81     2310.74      5.14 o 
   3   3   0        0.86        1.07      0.41 o 
   4   3   0      128.46      121.37      2.35 o 
   5   3   0        9.76        9.66      0.33 o 
   6   3   0      115.40      108.13      3.24 o 
   7   3   0      153.59      160.95      1.39 o 
   8   3   0       65.28       65.57      1.25 o 
   9   3   0        0.34        0.09      0.57 o 
  10   3   0        0.12        0.19      0.61 o 
  -9   4   0        0.11       -0.28      0.85 o 
  -8   4   0       21.15       20.67      1.17 o 
  -7   4   0       25.81       27.64      1.11 o 
  -6   4   0       93.80       91.28      1.58 o 
  -5   4   0       20.96       20.92      1.04 o 
  -4   4   0      339.59      317.11      2.35 o 
  -3   4   0       57.85       71.68      1.10 o 
  -2   4   0      301.89      356.25      2.05 o 
  -1   4   0     1272.57     1207.87      3.44 o 
   0   4   0      128.62      124.56      1.85 o 
   1   4   0     1086.49     1135.85      2.11 o 
   2   4   0       50.98       46.04      0.93 o 
   3   4   0      401.29      424.84      2.52 o 
   4   4   0       59.19       64.62      0.74 o 
   5   4   0      116.66      111.39      0.98 o 
   6   4   0      147.86      138.58      3.65 o 
   7   4   0        0.42       -0.50      0.50 o 
   8   4   0       25.10       26.03      0.79 o 
   9   4   0       32.52       35.72      1.18 o 
  -8   5   0        8.89       11.01      1.09 o 
  -7   5   0        1.03        1.43      0.86 o 
  -6   5   0      172.47      168.19      2.14 o 
  -5   5   0       34.22       33.46      1.11 o 
  -4   5   0      660.35      634.54      3.48 o 
  -3   5   0      613.42      600.93      3.16 o 
  -2   5   0      412.93      387.96      2.35 o 
  -1   5   0       63.90       55.60      0.90 o 
   0   5   0       16.57       15.51      0.91 o 
   1   5   0        0.03        2.26      0.27 o 
   2   5   0       89.99       94.75      1.37 o 
   3   5   0        7.50        5.17      0.57 o 
   4   5   0        0.59        0.71      0.40 o 
   5   5   0       13.21       10.67      0.89 o 
   6   5   0       53.72       50.69      0.88 o 
   7   5   0       18.58       15.72      0.66 o 
   8   5   0        4.72        4.20      1.02 o 
   9   5   0       24.72       25.88      0.89 o 
  -8   6   0       39.83       42.34      1.52 o 
  -7   6   0       15.76       12.73      1.13 o 
  -6   6   0      190.61      199.74      2.42 o 
  -5   6   0        0.79       -0.62      0.82 o 
  -4   6   0      120.94      119.35      1.76 o 
  -3   6   0       87.20       78.57      1.36 o 
  -2   6   0      120.55      113.29      1.48 o 
  -1   6   0      303.59      285.60      1.61 o 
   0   6   0       81.58       84.89      0.85 o 
   1   6   0       16.52       19.74      0.89 o 
   2   6   0      104.87      101.36      1.59 o 
   3   6   0        0.44        1.07      0.62 o 
   4   6   0       12.57       10.71      0.80 o 
   5   6   0       58.87       58.10      0.91 o 
   6   6   0       24.59       20.88      0.96 o 
   7   6   0       82.63       80.80      1.18 o 
   8   6   0        0.14       -0.56      0.56 o 
  -7   7   0       47.91       50.47      1.59 o 
  -6   7   0        7.08        4.94      0.90 o 
  -5   7   0       59.31       61.79      1.46 o 
  -4   7   0       81.44       79.24      1.57 o 
  -3   7   0      271.03      273.29      2.46 o 
  -2   7   0       86.02       78.17      1.04 o 
  -1   7   0       29.18       25.13      2.35 o 
   0   7   0       12.20        7.95      0.84 o 
   1   7   0        8.64        7.53      0.81 o 
   2   7   0        0.01        0.21      0.63 o 
   3   7   0        2.84        3.70      0.74 o 
   4   7   0       60.40       63.14      1.44 o 
   5   7   0        9.80        7.43      0.60 o 
   6   7   0       21.59       18.71      1.09 o 
   7   7   0       72.53       73.83      2.78 o 
  -5   8   0        4.67        4.94      0.84 o 
  -4   8   0       10.35       10.66      0.92 o 
  -3   8   0        8.66        7.76      0.78 o 
  -2   8   0       73.42       68.41      1.71 o 
  -1   8   0       29.04       29.22      1.28 o 
   0   8   0        8.12        7.10      0.85 o 
   1   8   0        1.40        2.38      0.81 o 
   2   8   0        6.24        3.29      0.80 o 
   3   8   0       37.13       37.25      1.30 o 
   4   8   0        0.96        0.98      0.69 o 
   5   8   0       60.31       58.39      1.11 o 
   6   8   0       20.36       22.89      1.26 o 
  -4   9   0        0.13        0.40      0.63 o 
  -3   9   0       19.37       17.40      1.24 o 
  -2   9   0        0.05        0.43      0.93 o 
  -1   9   0       64.61       66.98      1.74 o 
   0   9   0        0.21        1.54      0.82 o 
   1   9   0       37.06       46.38      1.53 o 
   2   9   0        0.97       -0.10      0.80 o 
   3   9   0        1.20        1.35      0.82 o 
   4   9   0       15.45       11.29      1.02 o 
   5   9   0       45.32       50.95      1.17 o 
  -1  10   0       52.63       52.63      1.82 o 
   0  10   0       10.23       14.41      1.25 o 
   1  10   0       11.58        8.56      1.18 o 
   2  10   0        3.80        3.40      1.08 o 
  -4  -9   1       26.33       29.98      0.94 o 
  -3  -9   1       10.08        8.58      0.93 o 
  -2  -9   1       18.68       22.14      1.19 o 
  -1  -9   1        9.64        9.26      0.99 o 
   0  -9   1       12.97       17.22      1.17 o 
   1  -9   1       42.78       39.23      1.50 o 
   2  -9   1        2.09        2.10      1.00 o 
   3  -9   1       52.77       49.38      1.70 o 
  -6  -8   1       37.55       40.49      1.01 o 
  -5  -8   1        0.84       -0.64      0.64 o 
  -4  -8   1       71.75       66.74      1.12 o 
  -3  -8   1       18.30       17.20      1.04 o 
  -2  -8   1        1.62        1.41      0.82 o 
  -1  -8   1        7.70        8.30      0.88 o 
   0  -8   1       37.06       31.72      1.25 o 
   1  -8   1       87.46       98.54      1.90 o 
   2  -8   1       39.13       37.44      1.36 o 
   3  -8   1       15.15       18.06      0.97 o 
   4  -8   1       25.31       26.24      1.17 o 
   5  -8   1       38.32       35.34      1.36 o 
  -7  -7   1        0.13        0.22      0.61 o 
  -6  -7   1       81.23       87.74      1.22 o 
  -5  -7   1        0.04       -0.07      0.52 o 
  -4  -7   1       15.41       18.25      0.69 o 
  -3  -7   1        0.25        1.09      0.69 o 
  -2  -7   1       22.36       24.12      1.00 o 
  -1  -7   1       32.24       38.35      1.16 o 
   0  -7   1       10.32       13.74      0.88 o 
   1  -7   1        1.74        1.47      0.67 o 
   2  -7   1      113.21      121.46      1.63 o 
   3  -7   1        5.71        8.62      0.81 o 
   4  -7   1      104.36      105.07      1.79 o 
   5  -7   1       19.70       21.43      1.18 o 
   6  -7   1       23.53       24.01      1.28 o 
  -8  -6   1       11.27       11.04      0.71 o 
  -7  -6   1       10.31        8.75      0.95 o 
  -6  -6   1       73.85       76.46      2.29 o 
  -5  -6   1       24.84       22.46      0.68 o 
  -4  -6   1      186.91      175.57      1.44 o 
  -3  -6   1       51.32       45.41      1.12 o 
  -2  -6   1        0.08       -0.25      0.58 o 
  -1  -6   1      131.92      123.22      1.69 o 
   0  -6   1       89.64       95.17      0.93 o 
   1  -6   1      571.56      574.17      6.96 o 
   2  -6   1       43.50       45.43      1.05 o 
   3  -6   1      322.66      326.46      2.55 o 
   4  -6   1      102.66      107.64      1.67 o 
   5  -6   1       25.16       29.13      1.14 o 
   6  -6   1      131.06      124.93      1.99 o 
   7  -6   1       39.09       35.68      1.41 o 
  -9  -5   1        0.87        0.35      0.92 o 
  -8  -5   1       71.45       68.44      1.11 o 
  -7  -5   1        2.54        1.52      0.50 o 
  -6  -5   1        0.26       -0.17      0.37 o 
  -5  -5   1        0.56       -0.28      0.43 o 
  -4  -5   1      237.02      202.36      1.40 o 
  -3  -5   1      435.34      460.97      2.88 o 
  -2  -5   1       10.35       13.09      0.67 o 
  -1  -5   1      114.11      104.96      0.77 o 
   0  -5   1        4.96        6.27      0.33 o 
   1  -5   1       27.76       25.75      0.72 o 
   2  -5   1      214.95      220.20      1.84 o 
   3  -5   1      119.05      124.60      1.55 o 
   4  -5   1       16.28       18.75      0.91 o 
   5  -5   1        4.20        7.07      0.80 o 
   6  -5   1       24.54       23.86      1.08 o 
   7  -5   1        1.86        3.56      0.89 o 
   8  -5   1        1.43        3.83      1.02 o 
  -9  -4   1        1.51        2.21      0.61 o 
  -8  -4   1       16.26       19.76      0.71 o 
  -7  -4   1       17.51       15.91      0.64 o 
  -6  -4   1     1031.45     1022.25     12.84 o 
  -5  -4   1       14.54       15.55      0.79 o 
  -4  -4   1       27.22       24.57      0.53 o 
  -3  -4   1      271.14      245.46      1.34 o 
  -2  -4   1      256.37      228.09      1.80 o 
  -1  -4   1     1130.51     1174.09     10.30 o 
   0  -4   1      710.24      712.64      1.94 o 
   1  -4   1       62.20       66.54      0.89 o 
   2  -4   1      507.43      575.83      2.68 o 
   3  -4   1      173.98      164.73      1.62 o 
   4  -4   1      322.49      314.00      2.40 o 
   5  -4   1       89.98       93.87      1.56 o 
   6  -4   1      216.67      201.75      2.22 o 
   7  -4   1       18.61       22.10      1.11 o 
   8  -4   1       16.67       17.47      1.15 o 
   9  -4   1       56.84       57.17      1.65 o 
  -9  -3   1       16.12       15.80      0.73 o 
  -8  -3   1       50.51       50.68      0.93 o 
  -7  -3   1      347.65      334.92      5.35 o 
  -6  -3   1      204.67      197.01      3.17 o 
  -5  -3   1      268.05      247.08      2.52 o 
  -4  -3   1        6.88        4.54      0.33 o 
  -3  -3   1      939.19      938.27      3.85 o 
  -2  -3   1      786.00      829.03      2.95 o 
  -1  -3   1       81.94       73.11      1.33 o 
   0  -3   1     4189.37     4207.26     71.24 o 
   1  -3   1      155.57      153.44      1.15 o 
   2  -3   1      107.00      115.63      1.14 o 
   3  -3   1      255.48      251.50      1.82 o 
   4  -3   1        6.01        6.91      0.63 o 
   5  -3   1      419.53      409.61      2.75 o 
   6  -3   1        3.57        4.92      0.79 o 
   7  -3   1       80.39       88.91      1.57 o 
   8  -3   1       97.91       96.39      1.76 o 
   9  -3   1        7.81        9.21      1.12 o 
 -10  -2   1        0.08        0.20      0.63 o 
  -9  -2   1       87.45       87.20      1.21 o 
  -8  -2   1      233.18      231.49      1.71 o 
  -7  -2   1       55.95       54.00      0.88 o 
  -6  -2   1        0.42        0.66      0.37 o 
  -5  -2   1      334.97      328.77      2.73 o 
  -4  -2   1       32.08       31.77      0.44 o 
  -3  -2   1       81.93       74.29      1.05 o 
  -2  -2   1      117.82      123.68      0.70 o 
  -1  -2   1      113.46      129.25      0.98 o 
   0  -2   1      464.45      532.69      1.58 o 
   1  -2   1     4284.46     4212.61     23.33 o 
   2  -2   1       72.67       69.15      0.84 o 
   3  -2   1      855.72      935.42      3.19 o 
   4  -2   1      404.64      452.71      5.49 o 
   5  -2   1       46.31       46.72      2.34 o 
   6  -2   1      258.52      250.71      2.05 o 
   7  -2   1        4.30        2.98      0.52 o 
   8  -2   1      122.82      122.76      1.74 o 
   9  -2   1       88.38       97.66      1.61 o 
 -10  -1   1       13.45       12.77      0.79 o 
  -9  -1   1      134.95      128.50      1.42 o 
  -8  -1   1        1.60        1.92      0.52 o 
  -7  -1   1      426.94      425.08      2.08 o 
  -6  -1   1       65.60       68.55      1.52 o 
  -5  -1   1        2.99        1.64      0.19 o 
  -4  -1   1       64.01       47.31      0.37 o 
  -3  -1   1      231.68      262.56      2.06 o 
  -2  -1   1     7105.31     6412.14     54.09 o 
  -1  -1   1     1143.18     1138.05      8.70 o 
   0  -1   1      164.90      167.76      0.73 o 
   1  -1   1      900.34      932.32      2.17 o 
   2  -1   1        1.67        2.54      0.42 o 
   3  -1   1       21.73       24.94      0.51 o 
   4  -1   1      209.88      215.95      1.33 o 
   5  -1   1      895.96      895.18      2.06 o 
   6  -1   1      821.09      840.48      5.14 o 
   7  -1   1      257.24      244.65      1.32 o 
   8  -1   1       94.41       99.92      1.48 o 
   9  -1   1        0.07       -0.85      0.86 o 
  10  -1   1        6.09        7.89      1.11 o 
 -10   0   1       20.18       23.17      0.82 o 
  -9   0   1        4.91        4.95      0.63 o 
  -8   0   1      180.64      165.35      1.45 o 
  -7   0   1     1146.12     1142.52      3.05 o 
  -6   0   1        7.02       10.00      0.36 o 
  -5   0   1      699.23      722.66      2.42 o 
  -4   0   1      100.16       98.54      0.49 o 
  -3   0   1      150.25      141.66      1.65 o 
  -2   0   1       81.19       94.69      0.41 o 
  -1   0   1     2429.65     2298.36     13.21 o 
   1   0   1      148.37      164.16      0.51 o 
   2   0   1        6.49       13.64      0.23 o 
   3   0   1        7.68        5.58      0.34 o 
   4   0   1       34.93       36.63      0.64 o 
   5   0   1        6.73        9.30      0.39 o 
   6   0   1      185.46      184.17      1.50 o 
   7   0   1       58.33       59.65      0.93 o 
   8   0   1      155.43      149.85      1.46 o 
   9   0   1        7.86       10.47      0.69 o 
  10   0   1        6.12        3.51      0.67 o 
 -10   1   1       18.71       17.05      1.09 o 
  -9   1   1        1.56        2.04      0.83 o 
  -8   1   1       33.02       33.94      0.78 o 
  -7   1   1       99.59      100.41      1.28 o 
  -6   1   1      311.31      329.57      2.70 o 
  -5   1   1       90.23       90.87      0.66 o 
  -4   1   1     1908.01     1932.19      4.87 o 
  -3   1   1      941.23     1018.24      7.36 o 
  -2   1   1      210.18      207.39      2.52 o 
  -1   1   1      325.77      338.69      2.96 o 
   1   1   1      188.24      199.83      1.59 o 
   2   1   1       35.04       33.35      0.25 o 
   3   1   1       39.17       53.36      0.60 o 
   4   1   1      696.20      665.18      1.22 o 
   5   1   1       10.31        3.96      0.25 o 
   6   1   1      474.08      461.99      3.89 o 
   7   1   1       42.96       40.45      2.63 o 
   8   1   1      115.64      115.48      2.52 o 
   9   1   1       90.60       97.32      1.26 o 
  10   1   1       21.54       21.21      0.86 o 
 -10   2   1       11.34       11.14      1.02 o 
  -9   2   1       29.82       33.80      2.05 o 
  -8   2   1        0.94        0.77      0.57 o 
  -7   2   1      204.30      210.69      1.55 o 
  -6   2   1      993.91     1011.54      3.07 o 
  -5   2   1      254.14      234.88      3.61 o 
  -4   2   1      190.63      194.27      1.93 o 
  -3   2   1      244.15      264.27      2.38 o 
  -2   2   1     1906.23     1924.10      5.83 o 
  -1   2   1     2036.40     2121.65     15.99 o 
   0   2   1     1551.57     1596.43      5.44 o 
   1   2   1    14826.46    14691.54     55.81 o 
   2   2   1      567.51      596.81      2.23 o 
   3   2   1      224.45      231.34      0.74 o 
   4   2   1      146.42      127.16      1.21 o 
   5   2   1       19.54       20.26      0.48 o 
   6   2   1      365.52      358.63      2.44 o 
   7   2   1       50.60       47.71      0.82 o 
   8   2   1        3.08        2.84      0.55 o 
   9   2   1       91.58       90.23      1.22 o 
  10   2   1        0.65        0.61      0.58 o 
  -9   3   1       36.94       34.63      0.94 o 
  -8   3   1       76.37       79.11      1.54 o 
  -7   3   1       11.52       10.31      1.03 o 
  -6   3   1      365.13      364.50      4.22 o 
  -5   3   1       17.24       17.58      0.52 o 
  -4   3   1       14.48       18.22      0.46 o 
  -3   3   1     1026.75     1092.81      2.51 o 
  -2   3   1      117.58      125.74      0.92 o 
  -1   3   1      814.05      832.95      1.88 o 
   0   3   1      734.44      757.08      5.25 o 
   1   3   1     3730.79     3966.83     27.54 o 
   2   3   1     1323.99     1383.70      3.98 o 
   3   3   1       53.63       60.05      0.92 o 
   4   3   1      459.16      464.44      1.61 o 
   5   3   1       90.84       85.14      1.81 o 
   6   3   1      204.28      201.79      2.26 o 
   7   3   1      203.46      204.85      1.96 o 
   8   3   1       47.42       48.14      0.97 o 
   9   3   1       22.00       22.59      0.80 o 
  10   3   1       14.90       15.11      0.79 o 
  -9   4   1       31.01       30.96      1.32 o 
  -8   4   1       97.43      101.51      1.85 o 
  -7   4   1       53.08       52.76      1.33 o 
  -6   4   1       91.72       86.99      1.52 o 
  -5   4   1      139.79      142.44      1.99 o 
  -4   4   1      722.19      680.94      4.24 o 
  -3   4   1       37.98       53.49      0.80 o 
  -2   4   1      224.48      224.01      1.19 o 
  -1   4   1      190.60      200.91      1.38 o 
   0   4   1     1206.43     1215.84      4.20 o 
   1   4   1      286.64      286.02      3.46 o 
   2   4   1     3146.36     3313.50      7.20 o 
   3   4   1       20.34       21.94      0.80 o 
   4   4   1      423.43      381.18      2.54 o 
   5   4   1      163.84      151.47      0.92 o 
   6   4   1        0.08        0.77      0.95 o 
   7   4   1       89.30       83.99      2.83 o 
   8   4   1       16.87       18.30      0.70 o 
   9   4   1       16.55       12.55      0.70 o 
  -8   5   1       10.79       12.88      1.11 o 
  -7   5   1       24.16       20.42      1.03 o 
  -6   5   1        5.65        8.92      0.93 o 
  -5   5   1       64.44       65.29      1.06 o 
  -4   5   1       12.40       12.76      0.60 o 
  -3   5   1        0.43        0.05      0.60 o 
  -2   5   1      158.68      170.60      1.57 o 
  -1   5   1       52.23       51.26      2.66 o 
   0   5   1      407.64      400.01      5.31 o 
   1   5   1       87.40       77.01      0.65 o 
   2   5   1      658.71      665.97      3.47 o 
   3   5   1       95.36      103.20      1.47 o 
   4   5   1       61.79       61.96      1.24 o 
   5   5   1      344.99      351.18      4.24 o 
   6   5   1        8.53       11.66      0.74 o 
   7   5   1       10.49        8.44      0.69 o 
   8   5   1        0.98        0.76      0.51 o 
   9   5   1        0.19        0.88      0.58 o 
  -8   6   1        0.60       -0.94      0.94 o 
  -7   6   1       13.31       15.62      1.17 o 
  -6   6   1       57.69       57.05      1.44 o 
  -5   6   1        5.85        5.61      0.87 o 
  -4   6   1       58.22       58.08      1.30 o 
  -3   6   1        4.98       11.76      0.80 o 
  -2   6   1      344.88      341.84      2.35 o 
  -1   6   1      495.83      484.92      4.29 o 
   0   6   1      781.60      793.14      4.47 o 
   1   6   1       57.16       51.12      1.23 o 
   2   6   1      552.23      596.19      3.64 o 
   3   6   1       83.74       70.03      1.40 o 
   4   6   1       74.19       86.91      1.58 o 
   5   6   1      139.73      131.89      1.25 o 
   6   6   1        1.81        2.06      0.73 o 
   7   6   1       20.88       21.49      1.27 o 
   8   6   1        0.87        0.01      0.55 o 
  -7   7   1       10.57       10.76      1.04 o 
  -6   7   1       41.36       37.71      1.30 o 
  -5   7   1        0.98        0.64      0.84 o 
  -4   7   1      190.74      181.82      2.16 o 
  -3   7   1        1.47        2.19      0.73 o 
  -2   7   1       59.95       53.23      1.81 o 
  -1   7   1      149.98      142.79      1.76 o 
   0   7   1       31.38       27.76      1.13 o 
   1   7   1        2.84        2.82      0.78 o 
   2   7   1       34.96       35.86      1.18 o 
   3   7   1       57.20       63.89      1.44 o 
   4   7   1       36.61       38.33      1.28 o 
   5   7   1        1.15        3.61      0.55 o 
   6   7   1        0.55        1.18      0.83 o 
   7   7   1       46.92       52.65      1.05 o 
  -6   8   1        0.91       -0.13      0.86 o 
  -5   8   1        0.01       -0.31      0.75 o 
  -4   8   1       32.03       33.56      1.17 o 
  -3   8   1        1.04        0.11      0.57 o 
  -2   8   1       83.60       86.75      2.62 o 
  -1   8   1        2.73        3.52      0.96 o 
   0   8   1       95.20      106.69      1.94 o 
   1   8   1      117.27      118.29      2.01 o 
   2   8   1       17.32       20.38      1.14 o 
   3   8   1       15.12       19.62      1.05 o 
   4   8   1       19.04       18.77      1.11 o 
   5   8   1       63.90       67.89      1.17 o 
   6   8   1        3.32        5.46      1.05 o 
  -4   9   1       10.40       10.69      0.69 o 
  -3   9   1       20.80       16.00      1.16 o 
  -2   9   1      107.89      122.36      2.35 o 
  -1   9   1       53.32       46.23      1.58 o 
   0   9   1       18.28       20.76      1.30 o 
   1   9   1       83.63       85.03      1.91 o 
   2   9   1        7.86        6.72      1.10 o 
   3   9   1       15.54       15.67      1.12 o 
   4   9   1        5.15        5.01      0.89 o 
   5   9   1       23.16       27.81      0.94 o 
  -1  10   1       46.85       54.41      1.72 o 
   0  10   1        3.59        3.90      1.14 o 
   1  10   1       46.36       55.73      1.73 o 
   2  10   1        8.07        7.46      1.03 o 
   3  10   1       12.77       12.83      1.13 o 
  -4  -9   2       36.48       42.40      1.61 o 
  -3  -9   2        0.01        0.53      1.00 o 
  -2  -9   2       15.79       11.61      0.99 o 
  -1  -9   2        6.19       11.01      1.10 o 
   0  -9   2       67.95       70.79      1.80 o 
   1  -9   2        1.56        3.32      0.94 o 
   2  -9   2       18.12       15.41      1.21 o 
   3  -9   2       37.11       37.08      1.54 o 
  -6  -8   2       24.15       24.16      1.22 o 
  -5  -8   2       15.09       12.03      1.03 o 
  -4  -8   2       34.06       37.14      1.39 o 
  -3  -8   2       59.98       60.16      1.11 o 
  -2  -8   2       19.52       25.64      1.19 o 
  -1  -8   2       11.53       16.26      1.03 o 
   0  -8   2       24.40       27.57      1.23 o 
   1  -8   2        1.19        1.89      0.76 o 
   2  -8   2        2.87        1.83      0.78 o 
   3  -8   2       24.23       23.59      1.10 o 
   4  -8   2        2.43        1.89      0.79 o 
   5  -8   2        6.74        5.95      1.05 o 
  -7  -7   2        4.60        5.70      1.01 o 
  -6  -7   2      194.47      199.53      2.49 o 
  -5  -7   2       12.43       11.30      0.97 o 
  -4  -7   2        0.18       -0.10      0.54 o 
  -3  -7   2       44.64       46.64      0.91 o 
  -2  -7   2        8.76        7.27      0.79 o 
  -1  -7   2        2.63        3.24      0.72 o 
   0  -7   2        2.23        0.90      0.71 o 
   1  -7   2        2.21        2.08      0.69 o 
   2  -7   2       92.33       81.10      1.43 o 
   3  -7   2        0.93        0.83      0.75 o 
   4  -7   2       24.69       23.98      1.15 o 
   5  -7   2      176.67      172.81      2.38 o 
   6  -7   2        1.78        5.17      1.09 o 
  -8  -6   2       30.24       32.86      1.31 o 
  -7  -6   2        8.06        8.36      0.96 o 
  -6  -6   2      131.70      118.17      1.85 o 
  -5  -6   2        8.13       10.62      0.58 o 
  -4  -6   2      120.09      116.10      1.21 o 
  -3  -6   2        0.08        1.30      0.45 o 
  -2  -6   2        5.38        3.49      0.61 o 
  -1  -6   2       10.87       17.65      0.80 o 
   0  -6   2        0.44        1.32      0.60 o 
   1  -6   2        0.01        0.24      0.43 o 
   2  -6   2      220.50      228.43      2.13 o 
   3  -6   2      164.52      156.71      1.92 o 
   4  -6   2        3.83        4.74      0.84 o 
   5  -6   2       88.61       76.40      1.61 o 
   6  -6   2        0.01        1.50      0.94 o 
   7  -6   2       12.82       13.15      1.17 o 
  -8  -5   2       63.50       69.19      1.73 o 
  -7  -5   2        0.79        1.89      0.84 o 
  -6  -5   2        3.71        3.01      0.45 o 
  -5  -5   2       19.28       21.26      0.63 o 
  -4  -5   2        4.53        5.54      0.45 o 
  -3  -5   2        5.96        6.41      0.51 o 
  -2  -5   2       78.69       81.03      1.26 o 
  -1  -5   2        6.73        4.68      0.53 o 
   0  -5   2       21.98       15.34      0.44 o 
   1  -5   2      231.09      249.81      1.91 o 
   2  -5   2       99.17      102.98      1.40 o 
   3  -5   2      174.27      173.70      1.86 o 
   4  -5   2       79.87       71.90      1.39 o 
   5  -5   2      455.51      465.85      3.38 o 
   6  -5   2      108.64      101.36      1.78 o 
   7  -5   2       83.80       81.11      1.73 o 
   8  -5   2       33.00       32.47      1.43 o 
  -9  -4   2        1.48        1.24      0.93 o 
  -8  -4   2       49.13       52.75      1.48 o 
  -7  -4   2        5.31        5.03      0.47 o 
  -6  -4   2        9.12        8.25      0.44 o 
  -5  -4   2       69.06       67.69      0.84 o 
  -4  -4   2      193.66      180.31      2.70 o 
  -3  -4   2       22.15       21.81      0.50 o 
  -2  -4   2        0.36        0.63      0.29 o 
  -1  -4   2      233.26      235.25      2.38 o 
   0  -4   2      251.87      235.69      1.28 o 
   1  -4   2      634.67      653.83      2.80 o 
   2  -4   2      425.67      424.50      2.47 o 
   3  -4   2       47.77       36.68      0.93 o 
   4  -4   2        0.67        6.13      0.72 o 
   5  -4   2      220.13      216.01      2.25 o 
   6  -4   2       18.07       14.79      0.92 o 
   7  -4   2      116.11      101.12      1.82 o 
   8  -4   2        0.56       -0.83      0.91 o 
  -9  -3   2        5.66        7.02      0.98 o 
  -8  -3   2        9.20        9.21      0.58 o 
  -7  -3   2       40.50       40.97      0.76 o 
  -6  -3   2       51.08       53.79      1.32 o 
  -5  -3   2       34.28       35.33      0.50 o 
  -4  -3   2       15.18       13.96      0.41 o 
  -3  -3   2       61.11       61.87      9.98 o 
  -2  -3   2      832.81      838.60      3.00 o 
  -1  -3   2      190.83      188.91      0.93 o 
   0  -3   2      822.35      905.65      2.70 o 
   1  -3   2        0.65        0.17      0.33 o 
   2  -3   2        3.76        9.11      0.51 o 
   3  -3   2       49.19       54.12      0.98 o 
   4  -3   2       12.77       10.26      0.70 o 
   5  -3   2      232.75      242.36      2.23 o 
   6  -3   2      465.42      455.61      3.18 o 
   7  -3   2       21.99       18.99      1.00 o 
   8  -3   2      161.73      168.77      2.32 o 
   9  -3   2       30.95       28.18      1.40 o 
 -10  -2   2       26.95       30.74      1.40 o 
  -9  -2   2        8.92       11.06      1.07 o 
  -8  -2   2       35.06       36.73      0.92 o 
  -7  -2   2        2.85        2.57      0.55 o 
  -6  -2   2      116.81      114.04      0.83 o 
  -5  -2   2      266.14      276.01      2.94 o 
  -4  -2   2      479.37      544.16      3.58 o 
  -3  -2   2       59.46       60.50      0.64 o 
  -2  -2   2        2.23        5.39      0.70 o 
  -1  -2   2     1626.05     1571.71      6.96 o 
   0  -2   2      325.16      324.54      1.45 o 
   1  -2   2      165.09      160.54      1.15 o 
   2  -2   2     2360.63     2355.83      5.04 o 
   3  -2   2     2022.94     1991.46      4.93 o 
   4  -2   2      471.76      435.06      2.51 o 
   5  -2   2      557.61      543.70      3.05 o 
   6  -2   2      172.24      163.96      2.90 o 
   7  -2   2      168.79      156.97      2.67 o 
   8  -2   2       95.52       95.71      1.23 o 
   9  -2   2        4.82        4.56      0.58 o 
 -10  -1   2        9.36        6.71      0.92 o 
  -9  -1   2       82.54       87.35      1.89 o 
  -8  -1   2      130.48      137.36      1.33 o 
  -7  -1   2       58.76       54.28      0.84 o 
  -6  -1   2       11.02       11.58      0.36 o 
  -5  -1   2      340.70      379.21      3.07 o 
  -4  -1   2      128.53      114.81      1.15 o 
  -3  -1   2     1355.87     1477.89      6.54 o 
  -2  -1   2      615.83      651.35      1.09 o 
  -1  -1   2     2820.37     2736.55     69.38 o 
   0  -1   2     1271.26     1264.64      4.77 o 
   1  -1   2      788.18      814.70      1.51 o 
   2  -1   2      239.56      236.02      0.84 o 
   3  -1   2      173.50      178.58      1.34 o 
   4  -1   2      222.35      221.07      1.19 o 
   5  -1   2        0.01        0.01      0.26 o 
   6  -1   2      141.75      135.28      0.93 o 
   7  -1   2        5.46        6.00      0.48 o 
   8  -1   2       65.99       56.65      0.80 o 
   9  -1   2        9.36        8.72      0.91 o 
  10  -1   2        9.26        9.41      1.02 o 
 -10   0   2       12.88       14.93      1.15 o 
  -9   0   2       28.20       27.08      2.00 o 
  -8   0   2       12.44       11.24      0.63 o 
  -7   0   2       40.20       40.38      0.76 o 
  -6   0   2        6.66        5.22      0.27 o 
  -5   0   2      296.37      309.83      1.60 o 
  -4   0   2      265.56      296.42      1.87 o 
  -3   0   2        8.84       11.34      0.22 o 
  -2   0   2       45.56       51.27      0.54 o 
  -1   0   2        0.10        1.39      0.10 o 
   0   0   2     3908.73     3825.85     13.70 o 
   1   0   2    12123.05    11611.86    409.67 o 
   2   0   2    13597.39    13546.72     92.79 o 
   3   0   2      379.70      447.80      2.95 o 
   4   0   2     3921.16     4009.30     19.29 o 
   5   0   2      408.07      411.02      1.72 o 
   6   0   2      298.85      292.07      3.16 o 
   7   0   2       18.31       21.43      0.66 o 
   8   0   2       93.78       96.58      1.70 o 
   9   0   2        9.73        8.47      0.66 o 
  10   0   2       17.42       18.54      0.82 o 
 -10   1   2        1.89        2.24      0.95 o 
  -9   1   2       14.37       15.72      1.05 o 
  -8   1   2       19.56       16.60      0.63 o 
  -7   1   2       20.98       24.38      0.66 o 
  -6   1   2      114.41      117.88      1.46 o 
  -5   1   2        7.03        7.90      0.25 o 
  -4   1   2      104.70      119.92      1.65 o 
  -3   1   2      228.02      200.82      0.96 o 
  -2   1   2        0.15        3.13      1.05 o 
  -1   1   2     7527.10     6952.85    172.90 o 
   0   1   2      466.52      500.72      5.45 o 
   1   1   2       21.91       25.85      0.99 o 
   2   1   2     1133.49     1157.00      3.49 o 
   3   1   2       43.63       59.88      0.54 o 
   4   1   2     1737.06     1790.53      5.87 o 
   5   1   2        0.77        0.23      0.37 o 
   6   1   2       35.69       36.09      0.56 o 
   7   1   2       51.20       52.57      0.84 o 
   8   1   2        0.41       -0.12      0.54 o 
   9   1   2        0.40        0.87      0.54 o 
  10   1   2       36.10       42.48      1.04 o 
  -9   2   2        1.38        1.17      0.55 o 
  -8   2   2       73.08       69.77      1.06 o 
  -7   2   2      105.37      100.12      1.75 o 
  -6   2   2     1265.77     1229.25      5.92 o 
  -5   2   2       31.47       31.71      0.46 o 
  -4   2   2      410.21      403.52      1.29 o 
  -3   2   2      348.65      365.36      3.92 o 
  -2   2   2      471.35      489.74      5.74 o 
  -1   2   2     1373.15     1303.30      3.25 o 
   0   2   2       22.79       13.84      0.29 o 
   1   2   2      592.91      651.95      3.78 o 
   2   2   2     4779.32     4829.84     19.75 o 
   3   2   2      427.29      435.41      1.93 o 
   4   2   2      279.34      268.67      0.99 o 
   5   2   2      490.14      495.94      3.81 o 
   6   2   2      387.88      396.30      1.88 o 
   7   2   2       89.66       84.97      1.02 o 
   8   2   2        5.13        4.66      0.56 o 
   9   2   2        0.83        0.67      0.52 o 
  10   2   2       37.86       36.15      0.94 o 
  -9   3   2        0.07       -0.07      0.64 o 
  -8   3   2        2.14        2.63      0.55 o 
  -7   3   2      357.17      361.44      5.78 o 
  -6   3   2       23.49       23.84      1.71 o 
  -5   3   2      180.09      184.74      2.22 o 
  -4   3   2      266.84      304.22      1.45 o 
  -3   3   2      716.83      676.65      2.91 o 
  -2   3   2     2057.53     2112.69      5.00 o 
  -1   3   2       29.06       58.45      0.83 o 
   0   3   2     1381.17     1309.68      5.26 o 
   1   3   2      241.14      227.77      1.64 o 
   2   3   2      776.35      743.36      2.93 o 
   3   3   2        1.37        0.49      0.15 o 
   4   3   2     1182.19     1231.13     13.53 o 
   5   3   2       27.44       27.52      0.82 o 
   6   3   2       87.91       81.38      1.08 o 
   7   3   2       96.96       94.14      1.10 o 
   8   3   2      101.60      104.22      1.55 o 
   9   3   2       12.41       12.11      0.73 o 
  10   3   2       20.45       20.54      0.85 o 
  -9   4   2       27.03       27.17      1.24 o 
  -8   4   2        4.39        4.45      0.91 o 
  -7   4   2       23.20       23.03      1.08 o 
  -6   4   2      112.12      103.54      1.62 o 
  -5   4   2      567.07      552.40      4.14 o 
  -4   4   2       44.26       56.79      0.79 o 
  -3   4   2      149.90      130.04      1.01 o 
  -2   4   2       56.79       48.37      2.46 o 
  -1   4   2       17.38       18.58      0.33 o 
   0   4   2      389.58      349.80      1.23 o 
   1   4   2      383.57      409.81      2.39 o 
   2   4   2      116.57      106.83      1.33 o 
   3   4   2     2379.16     2558.13      6.55 o 
   4   4   2      460.96      476.96      2.89 o 
   5   4   2        6.28        9.33      0.49 o 
   6   4   2       51.66       54.29      1.29 o 
   7   4   2       96.60       96.09      4.13 o 
   8   4   2       11.19       12.58      0.78 o 
   9   4   2        0.67        0.75      0.57 o 
  -8   5   2        0.14        0.93      0.83 o 
  -7   5   2        9.41        7.69      0.84 o 
  -6   5   2        5.14        6.88      0.85 o 
  -5   5   2      202.85      200.67      1.48 o 
  -4   5   2       25.68       25.89      1.43 o 
  -3   5   2        5.93       10.39      1.82 o 
  -2   5   2     1779.68     1784.10     12.08 o 
  -1   5   2       24.92       19.35      0.41 o 
   0   5   2      371.48      361.82      1.48 o 
   1   5   2        1.93        4.14      0.28 o 
   2   5   2        1.99        3.53      0.62 o 
   3   5   2        7.59        5.16      0.64 o 
   4   5   2       85.27       84.16      1.44 o 
   5   5   2       83.90       83.10      1.51 o 
   6   5   2       49.98       45.95      0.85 o 
   7   5   2       27.17       29.50      0.80 o 
   8   5   2       25.99       23.69      0.79 o 
   9   5   2        2.64        2.24      0.82 o 
  -8   6   2       28.71       31.35      1.37 o 
  -7   6   2       63.54       65.54      1.64 o 
  -6   6   2       50.20       51.32      1.35 o 
  -5   6   2      332.15      314.86      5.26 o 
  -4   6   2      241.36      229.11      1.62 o 
  -3   6   2       64.85       60.35      2.02 o 
  -2   6   2      747.87      701.68      3.29 o 
  -1   6   2       29.04       31.38      0.66 o 
   0   6   2      402.25      365.19      6.64 o 
   1   6   2      107.58       99.79      1.58 o 
   2   6   2       27.32       25.22      0.96 o 
   3   6   2      102.76       91.10      1.57 o 
   4   6   2        4.48        7.22      0.92 o 
   5   6   2      138.50      139.83      1.99 o 
   6   6   2       78.05       74.18      1.57 o 
   7   6   2        3.54        3.29      0.58 o 
   8   6   2        3.47        3.56      0.64 o 
  -7   7   2       13.53       14.38      1.20 o 
  -6   7   2       34.29       34.05      1.27 o 
  -5   7   2        5.41        4.88      0.82 o 
  -4   7   2      109.43      106.48      1.72 o 
  -3   7   2        2.59        1.13      0.71 o 
  -2   7   2      248.62      245.13      1.69 o 
  -1   7   2      506.10      497.48      4.61 o 
   0   7   2        6.61        9.72      0.87 o 
   1   7   2        5.08        5.38      0.80 o 
   2   7   2        0.07        0.36      0.76 o 
   3   7   2        1.51        3.28      0.83 o 
   4   7   2        1.34       -0.06      0.88 o 
   5   7   2        0.43        0.24      0.76 o 
   6   7   2       39.61       40.19      1.33 o 
   7   7   2       15.06       10.43      0.68 o 
   8   7   2        7.14        8.29      0.93 o 
  -6   8   2       27.59       36.80      1.46 o 
  -5   8   2        0.76        0.83      0.80 o 
  -4   8   2       74.14       77.44      1.56 o 
  -3   8   2        0.65       -0.11      0.57 o 
  -2   8   2       62.03       56.24      0.98 o 
  -1   8   2        0.21        1.13      0.84 o 
   0   8   2      257.81      256.17      2.87 o 
   1   8   2        2.60        3.20      0.90 o 
   2   8   2        0.58       -0.69      0.85 o 
   3   8   2        8.82        7.33      0.89 o 
   4   8   2       75.20       66.08      1.65 o 
   5   8   2        3.17        2.40      0.87 o 
   6   8   2       14.56       14.64      1.15 o 
   7   8   2       22.52       20.69      0.86 o 
  -4   9   2       11.87       10.44      0.71 o 
  -3   9   2        9.39       10.89      1.06 o 
  -2   9   2       49.71       47.82      1.65 o 
  -1   9   2       14.25       16.03      1.17 o 
   0   9   2       57.76       62.70      1.75 o 
   1   9   2        7.22        7.38      1.02 o 
   2   9   2       42.76       46.60      1.60 o 
   3   9   2        2.51        2.21      0.90 o 
   4   9   2        1.60        0.84      1.01 o 
   5   9   2        7.06        6.70      1.01 o 
  -2  10   2       20.36       23.71      1.34 o 
  -1  10   2        3.93        3.74      0.98 o 
   0  10   2       39.89       40.75      1.62 o 
   1  10   2       58.45       58.87      1.86 o 
   2  10   2        8.99        7.98      1.24 o 
   3  10   2        1.53        0.49      1.03 o 
  -3  -9   3       15.00       13.15      1.23 o 
  -2  -9   3       33.45       36.45      1.62 o 
  -1  -9   3      108.91      110.46      2.23 o 
   0  -9   3        9.74       13.73      1.09 o 
   1  -9   3        4.09        4.15      0.91 o 
   2  -9   3       25.03       30.30      1.37 o 
  -5  -8   3       20.16       23.47      1.30 o 
  -4  -8   3       38.64       33.30      1.43 o 
  -3  -8   3        4.17        4.58      1.08 o 
  -2  -8   3      118.66      113.23      2.07 o 
  -1  -8   3        2.72        6.75      0.91 o 
   0  -8   3       56.50       49.94      1.45 o 
   1  -8   3       59.31       61.38      1.62 o 
   2  -8   3        9.13        8.21      0.96 o 
   3  -8   3       65.28       67.19      1.56 o 
   4  -8   3        0.07       -0.92      0.92 o 
  -6  -7   3       56.69       59.72      1.67 o 
  -5  -7   3       48.60       41.93      1.43 o 
  -4  -7   3       33.32       30.74      1.22 o 
  -3  -7   3        1.56       -0.15      0.87 o 
  -2  -7   3       43.40       47.41      1.20 o 
  -1  -7   3       24.90       21.60      0.73 o 
   0  -7   3      202.78      218.85      2.48 o 
   1  -7   3       59.39       59.41      1.46 o 
   2  -7   3       23.69       26.11      1.04 o 
   3  -7   3       49.81       48.89      1.31 o 
   4  -7   3       78.66       84.44      1.78 o 
   5  -7   3        5.06        7.28      1.09 o 
   6  -7   3        0.81        1.39      1.07 o 
  -7  -6   3        2.14        2.24      0.91 o 
  -6  -6   3        5.06        4.82      0.87 o 
  -5  -6   3       61.72       58.15      1.48 o 
  -4  -6   3      113.73      118.65      1.87 o 
  -3  -6   3        1.49        2.89      0.59 o 
  -2  -6   3      437.63      430.04      3.20 o 
  -1  -6   3       22.02       28.64      0.84 o 
   0  -6   3       44.28       48.16      1.16 o 
   1  -6   3        4.61        2.93      0.46 o 
   2  -6   3       52.20       58.18      1.24 o 
   3  -6   3      184.59      192.55      2.20 o 
   4  -6   3       15.56       17.15      1.07 o 
   5  -6   3       90.39       95.79      1.83 o 
   6  -6   3        4.44        4.50      0.92 o 
   7  -6   3       42.11       42.97      1.62 o 
  -8  -5   3       20.69       19.24      1.18 o 
  -7  -5   3       61.66       62.87      1.59 o 
  -6  -5   3        8.54        6.84      0.56 o 
  -5  -5   3        5.06        4.46      0.75 o 
  -4  -5   3        0.05        0.41      0.41 o 
  -3  -5   3        0.01       -0.40      0.42 o 
  -2  -5   3      723.24      701.56     10.99 o 
  -1  -5   3      243.03      236.03      1.49 o 
   0  -5   3      321.26      308.18      1.57 o 
   1  -5   3        1.87        2.93      0.58 o 
   2  -5   3       47.37       52.65      1.13 o 
   3  -5   3       44.52       45.96      1.15 o 
   4  -5   3       31.11       31.51      1.13 o 
   5  -5   3      102.08       99.28      1.77 o 
   6  -5   3        9.41        9.03      1.02 o 
   7  -5   3        0.76        0.28      0.97 o 
   8  -5   3        3.01        2.67      1.11 o 
  -9  -4   3        9.83       10.11      1.11 o 
  -8  -4   3       28.30       31.64      1.25 o 
  -7  -4   3        6.07        4.69      0.80 o 
  -6  -4   3       35.48       35.84      0.80 o 
  -5  -4   3      982.71      925.82      4.44 o 
  -4  -4   3      732.31      712.44      4.32 o 
  -3  -4   3       62.08       63.84      0.76 o 
  -2  -4   3      231.61      232.95      1.33 o 
  -1  -4   3      207.37      183.57      2.42 o 
   0  -4   3      384.36      430.27      1.66 o 
   1  -4   3      211.94      219.64      1.76 o 
   2  -4   3       33.97       31.79      0.88 o 
   3  -4   3       12.24       10.08      0.76 o 
   4  -4   3      176.55      188.42      2.04 o 
   5  -4   3        0.08        1.48      0.71 o 
   6  -4   3        3.68       14.81      0.95 o 
   7  -4   3        7.46       12.51      1.07 o 
   8  -4   3       34.83       31.43      1.34 o 
  -9  -3   3       27.95       28.10      1.23 o 
  -8  -3   3       12.59       10.99      0.93 o 
  -7  -3   3       14.50       14.83      0.85 o 
  -6  -3   3      350.93      336.23      1.89 o 
  -5  -3   3        6.82        8.41      0.54 o 
  -4  -3   3      294.64      283.93      2.85 o 
  -3  -3   3      188.15      166.87      4.41 o 
  -2  -3   3      686.82      651.82      2.60 o 
  -1  -3   3     1428.15     1433.70      4.67 o 
   0  -3   3      295.65      290.55      1.28 o 
   1  -3   3      926.62      909.47      3.26 o 
   2  -3   3      514.70      497.41      2.61 o 
   3  -3   3      207.35      213.53      1.89 o 
   4  -3   3       46.16       50.83      1.12 o 
   5  -3   3      459.17      426.03      3.03 o 
   6  -3   3      102.04       99.37      1.68 o 
   7  -3   3       77.64       77.40      1.64 o 
   8  -3   3        2.86        2.33      0.91 o 
   9  -3   3      104.42      119.72      2.26 o 
  -9  -2   3        0.40        0.40      0.75 o 
  -8  -2   3      161.22      160.30      2.22 o 
  -7  -2   3       76.19       70.15      1.40 o 
  -6  -2   3      224.36      209.13      1.12 o 
  -5  -2   3       30.24       34.28      0.47 o 
  -4  -2   3      686.87      671.35      1.67 o 
  -3  -2   3      206.12      200.41      2.16 o 
  -2  -2   3      279.20      264.09      1.95 o 
  -1  -2   3      988.88      922.42      2.73 o 
   0  -2   3      400.36      386.70      1.33 o 
   1  -2   3       20.09       23.65      0.47 o 
   2  -2   3      561.58      582.43      2.62 o 
   3  -2   3      459.27      484.57      4.28 o 
   4  -2   3       26.34       28.10      0.84 o 
   5  -2   3        1.72        0.69      0.62 o 
   6  -2   3        0.57        0.71      0.72 o 
   7  -2   3       41.35       38.70      1.22 o 
   8  -2   3        2.56        3.58      0.95 o 
   9  -2   3        1.02        0.03      0.90 o 
 -10  -1   3        1.15       -0.08      0.96 o 
  -9  -1   3       38.90       35.31      1.34 o 
  -8  -1   3      315.87      300.50      2.85 o 
  -7  -1   3        0.32        0.02      0.40 o 
  -6  -1   3      201.29      198.37      1.06 o 
  -5  -1   3      217.91      232.62      3.49 o 
  -4  -1   3       19.58       12.56      0.28 o 
  -3  -1   3      226.10      273.07      1.41 o 
  -2  -1   3      218.51      211.49      1.27 o 
  -1  -1   3      571.70      521.01      2.14 o 
   0  -1   3     2496.41     2503.62     16.66 o 
   1  -1   3       58.58       66.14      1.26 o 
   2  -1   3      151.63      137.95      0.71 o 
   3  -1   3      235.04      254.65      0.88 o 
   4  -1   3      132.21      126.26      0.85 o 
   5  -1   3       38.64       35.35      0.55 o 
   6  -1   3       21.12       23.12      0.59 o 
   7  -1   3      632.88      628.72      8.84 o 
   8  -1   3       17.13       23.10      0.59 o 
   9  -1   3       41.90       42.60      1.34 o 
 -10   0   3       37.61       34.92      1.37 o 
  -9   0   3        4.60        3.79      0.83 o 
  -8   0   3       47.65       52.57      1.03 o 
  -7   0   3      138.15      135.62      2.59 o 
  -6   0   3      264.26      261.55      1.58 o 
  -5   0   3      376.14      372.07      1.29 o 
  -4   0   3        0.92        1.56      0.32 o 
  -3   0   3     5030.56     4873.21     28.33 o 
  -2   0   3      718.78      746.37      1.94 o 
  -1   0   3       60.42       45.77      0.35 o 
   0   0   3      407.04      464.25      1.36 o 
   1   0   3     3495.05     3445.44     12.43 o 
   2   0   3     1006.06     1041.98      2.83 o 
   3   0   3      218.21      238.50      1.08 o 
   4   0   3       48.92       48.05      0.49 o 
   5   0   3      167.61      171.26      0.95 o 
   6   0   3        6.69        5.78      0.34 o 
   7   0   3       39.19       39.89      0.68 o 
   8   0   3       38.64       42.81      1.27 o 
   9   0   3       26.90       27.60      0.86 o 
  10   0   3        7.00        6.58      0.75 o 
 -10   1   3       14.42       12.76      1.10 o 
  -9   1   3        4.91        4.64      0.89 o 
  -8   1   3      294.30      293.58      2.81 o 
  -7   1   3        5.89        5.38      0.52 o 
  -6   1   3      202.88      193.63      1.52 o 
  -5   1   3       16.87       15.80      0.55 o 
  -4   1   3      822.56      935.92      2.42 o 
  -3   1   3      298.05      334.61      3.14 o 
  -2   1   3      706.04      766.64      1.72 o 
  -1   1   3      365.55      421.99      2.73 o 
   0   1   3      160.54      153.43      0.52 o 
   1   1   3     1268.98     1270.36      1.85 o 
   2   1   3      305.75      300.43      0.57 o 
   3   1   3      214.28      220.87      0.72 o 
   4   1   3      478.43      487.12      2.15 o 
   5   1   3       48.89       44.15      0.51 o 
   6   1   3       11.24       12.11      0.87 o 
   7   1   3       37.44       31.25      1.60 o 
   8   1   3       94.64      104.05      1.21 o 
   9   1   3       42.77       37.46      0.92 o 
  10   1   3       64.80       75.84      2.53 o 
  -9   2   3       17.59       18.54      1.08 o 
  -8   2   3      123.91      122.58      1.94 o 
  -7   2   3       36.58       33.11      1.16 o 
  -6   2   3        2.08        2.37      0.76 o 
  -5   2   3     1154.12     1141.79      3.02 o 
  -4   2   3      413.03      442.96      2.56 o 
  -3   2   3        6.13       11.43      0.39 o 
  -2   2   3     2789.82     2785.66     29.12 o 
  -1   2   3     1369.06     1257.04      3.51 o 
   0   2   3       15.03       17.60      0.24 o 
   1   2   3      561.04      548.65      2.34 o 
   2   2   3       78.39       87.84      0.41 o 
   3   2   3      987.70     1010.64      3.88 o 
   4   2   3       59.57       62.29      0.51 o 
   5   2   3      683.60      686.54      6.78 o 
   6   2   3       14.67       14.99      0.53 o 
   7   2   3       97.70       91.89      1.85 o 
   8   2   3       16.68       19.84      0.72 o 
   9   2   3       22.45       21.55      0.76 o 
  10   2   3       57.14       58.70      2.67 o 
  -9   3   3       25.76       27.78      0.87 o 
  -8   3   3      214.41      211.18      2.61 o 
  -7   3   3      286.88      288.70      5.76 o 
  -6   3   3        0.07       -0.03      0.36 o 
  -5   3   3      178.77      177.98      1.06 o 
  -4   3   3      139.14      147.49      1.86 o 
  -3   3   3       56.12       64.00      1.01 o 
  -2   3   3      800.96      894.96      3.34 o 
  -1   3   3      205.09      208.84      1.08 o 
   0   3   3      506.70      525.12      5.64 o 
   1   3   3      139.11      136.85      1.30 o 
   2   3   3       51.82       53.06      0.36 o 
   3   3   3     1135.01     1134.35      8.66 o 
   4   3   3      540.03      552.18      9.48 o 
   5   3   3      263.45      268.53      2.81 o 
   6   3   3       58.40       54.91      0.80 o 
   7   3   3       45.30       45.40      0.83 o 
   8   3   3      170.25      178.58      1.85 o 
   9   3   3        6.78        8.69      0.66 o 
  -9   4   3        7.91        6.69      0.97 o 
  -8   4   3        8.83        8.66      1.07 o 
  -7   4   3        8.35        9.94      0.91 o 
  -6   4   3       43.02       42.02      2.04 o 
  -5   4   3      434.20      427.59      2.05 o 
  -4   4   3      977.54      962.83      2.88 o 
  -3   4   3       17.30       24.98      0.82 o 
  -2   4   3      312.73      314.44      2.19 o 
  -1   4   3      177.35      185.68      2.52 o 
   0   4   3      100.74       90.67      0.91 o 
   1   4   3      166.18      161.37      1.42 o 
   2   4   3      640.28      657.15      3.15 o 
   3   4   3      454.25      454.18      2.73 o 
   4   4   3     1054.60     1038.10      4.33 o 
   5   4   3      192.73      206.50      1.40 o 
   6   4   3      357.09      358.85      1.94 o 
   7   4   3        6.45        6.79      1.39 o 
   8   4   3        8.61        8.71      0.90 o 
   9   4   3       11.19       12.43      1.41 o 
  -8   5   3        3.22        3.71      0.99 o 
  -7   5   3       66.38       64.98      1.49 o 
  -6   5   3       28.53       22.92      0.71 o 
  -5   5   3        0.05       -0.01      0.47 o 
  -4   5   3        5.04        7.94      0.59 o 
  -3   5   3       67.49       69.97      1.44 o 
  -2   5   3       92.31       96.66      1.44 o 
  -1   5   3       66.98       68.37      0.90 o 
   0   5   3       20.42       19.53      0.46 o 
   1   5   3      191.49      172.85      1.80 o 
   2   5   3       95.71       81.91      1.32 o 
   3   5   3      156.98      150.44      1.80 o 
   4   5   3      500.37      445.38      3.11 o 
   5   5   3      106.56      106.49      1.71 o 
   6   5   3      221.76      222.05      1.65 o 
   7   5   3        7.86        6.56      0.57 o 
   8   5   3        0.67       -0.08      0.58 o 
   9   5   3        0.71        0.67      0.86 o 
  -8   6   3        0.51       -0.16      0.80 o 
  -7   6   3        0.28       -0.62      0.88 o 
  -6   6   3        8.12        6.75      0.60 o 
  -5   6   3       29.87       26.56      0.75 o 
  -4   6   3       69.48       69.86      1.00 o 
  -3   6   3       51.93       55.50      2.89 o 
  -2   6   3      148.10      148.41      1.96 o 
  -1   6   3      212.55      199.92      2.95 o 
   0   6   3      327.53      317.13      2.83 o 
   1   6   3        2.18        1.10      0.63 o 
   2   6   3      134.89      129.53      1.79 o 
   3   6   3       11.91        6.44      0.73 o 
   4   6   3      861.18      871.78      4.62 o 
   5   6   3        0.55        2.03      0.83 o 
   6   6   3      172.63      183.53      1.60 o 
   7   6   3        1.21        1.20      0.55 o 
   8   6   3        7.76        8.59      0.66 o 
  -7   7   3       18.09       17.23      1.10 o 
  -6   7   3       37.23       39.69      1.41 o 
  -5   7   3        0.97        0.84      0.51 o 
  -4   7   3        1.29        0.31      0.81 o 
  -3   7   3       15.93       18.11      0.70 o 
  -2   7   3      202.10      182.74      1.52 o 
  -1   7   3        0.02       -0.20      0.48 o 
   0   7   3      101.94       79.22      1.60 o 
   1   7   3        0.05       -0.33      0.67 o 
   2   7   3       16.42       11.64      0.86 o 
   3   7   3       31.49       21.30      1.02 o 
   4   7   3      211.94      217.56      2.57 o 
   5   7   3        1.66        1.53      0.82 o 
   6   7   3       60.91       69.49      1.72 o 
   7   7   3        0.14        0.17      0.83 o 
   8   7   3       20.27       19.31      0.81 o 
  -6   8   3        2.03        2.06      0.90 o 
  -5   8   3        0.34        1.44      0.78 o 
  -4   8   3        2.09        0.96      0.77 o 
  -3   8   3       42.67       39.13      0.92 o 
  -2   8   3        9.01        8.07      1.05 o 
  -1   8   3       59.80       59.35      1.60 o 
   0   8   3       55.16       56.44      1.53 o 
   1   8   3       12.61       13.35      1.01 o 
   2   8   3       51.80       57.14      1.53 o 
   3   8   3       15.66       14.89      1.01 o 
   4   8   3       53.94       72.07      1.78 o 
   5   8   3       18.46       20.22      1.23 o 
   6   8   3      125.44      129.09      2.33 o 
   7   8   3        3.63        3.05      0.70 o 
  -4   9   3        8.78        9.56      2.32 o 
  -3   9   3        0.02       -0.48      0.59 o 
  -2   9   3       42.85       42.94      1.52 o 
  -1   9   3        7.22       11.48      1.12 o 
   0   9   3      140.43      142.10      2.38 o 
   1   9   3        0.00        1.41      0.88 o 
   2   9   3       53.01       65.99      1.80 o 
   3   9   3       11.36       10.82      1.05 o 
   4   9   3        3.77        4.32      1.20 o 
   5   9   3       45.17       38.34      1.51 o 
  -2  10   3        6.75        7.17      1.16 o 
  -1  10   3        9.05       10.81      1.05 o 
   0  10   3       94.35      100.02      2.32 o 
   1  10   3        8.71       11.36      1.29 o 
   2  10   3       15.62       22.37      1.51 o 
   3  10   3       21.37       23.11      1.45 o 
  -4  -8   4       11.91       12.51      1.25 o 
  -3  -8   4       40.26       37.97      1.48 o 
  -2  -8   4       86.91       88.77      1.98 o 
  -1  -8   4        9.13        9.24      1.11 o 
   0  -8   4        1.91        4.58      0.95 o 
   1  -8   4        3.47        4.90      0.92 o 
   2  -8   4       23.73       26.44      1.23 o 
   3  -8   4        0.31        2.73      0.90 o 
  -6  -7   4        2.36        2.52      0.93 o 
  -5  -7   4       85.94       95.36      2.00 o 
  -4  -7   4       72.72       76.11      1.73 o 
  -3  -7   4       26.48       25.83      1.21 o 
  -2  -7   4       18.55       24.13      1.17 o 
  -1  -7   4       22.70       25.54      1.21 o 
   0  -7   4       42.22       42.58      1.38 o 
   1  -7   4        7.78        9.05      1.38 o 
   2  -7   4        9.38        9.65      0.81 o 
   3  -7   4       37.31       39.25      1.26 o 
   4  -7   4       11.71        7.44      0.92 o 
   5  -7   4        0.36       -0.31      0.85 o 
  -7  -6   4       55.44       57.77      1.38 o 
  -6  -6   4       18.06       15.08      1.09 o 
  -5  -6   4       41.77       37.07      1.33 o 
  -4  -6   4      230.13      227.74      2.59 o 
  -3  -6   4       21.52       20.38      1.07 o 
  -2  -6   4      204.50      203.78      2.36 o 
  -1  -6   4       82.62       65.59      1.44 o 
   0  -6   4        8.53        9.45      0.56 o 
   1  -6   4       14.49        8.72      0.45 o 
   2  -6   4        3.15        2.21      0.74 o 
   3  -6   4        0.00       -0.84      0.84 o 
   4  -6   4      284.88      290.03      2.94 o 
   5  -6   4        3.06       -0.99      0.99 o 
   6  -6   4       60.08       55.31      1.62 o 
  -8  -5   4       74.16       82.93      1.91 o 
  -7  -5   4       76.92       75.94      1.99 o 
  -6  -5   4       83.10       87.53      3.36 o 
  -5  -5   4        0.02       -0.28      0.71 o 
  -4  -5   4       15.01       21.57      0.98 o 
  -3  -5   4       20.88       21.46      1.06 o 
  -2  -5   4       65.49       69.14      1.38 o 
  -1  -5   4        8.01        6.40      0.45 o 
   0  -5   4        5.84        5.02      0.34 o 
   1  -5   4      521.27      525.04      2.74 o 
   2  -5   4      220.88      234.75      2.22 o 
   3  -5   4        0.38       -0.45      0.68 o 
   4  -5   4       23.89       20.67      1.03 o 
   5  -5   4        8.73        8.39      0.98 o 
   6  -5   4        1.10       -0.93      0.93 o 
   7  -5   4       49.74       54.25      1.68 o 
  -8  -4   4       71.31       70.07      1.68 o 
  -7  -4   4       15.40       15.93      0.69 o 
  -6  -4   4       42.55       44.55      0.91 o 
  -5  -4   4       34.16       36.63      1.14 o 
  -4  -4   4       64.77       63.09      1.35 o 
  -3  -4   4      103.39       99.22      1.55 o 
  -2  -4   4      290.59      289.55      1.50 o 
  -1  -4   4       71.67       77.27      1.70 o 
   0  -4   4       28.28       23.41      0.53 o 
   1  -4   4        0.61        1.25      0.38 o 
   2  -4   4      135.00      141.73      1.13 o 
   3  -4   4       32.65       28.15      0.97 o 
   4  -4   4      125.41      124.11      1.81 o 
   5  -4   4       26.78       21.22      1.06 o 
   6  -4   4       50.49       52.00      1.41 o 
   7  -4   4       76.80       75.99      1.72 o 
   8  -4   4        8.19        6.91      0.98 o 
  -9  -3   4       59.96       62.14      1.65 o 
  -8  -3   4      207.79      212.50      2.55 o 
  -7  -3   4        0.11       -0.50      0.50 o 
  -6  -3   4      176.58      176.06      1.46 o 
  -5  -3   4        2.78        3.10      0.47 o 
  -4  -3   4      159.55      169.30      1.92 o 
  -3  -3   4       94.33      105.68      1.47 o 
  -2  -3   4     1002.11     1021.24      3.42 o 
  -1  -3   4     1296.41     1252.13      4.29 o 
   0  -3   4      122.60      111.86      0.88 o 
   1  -3   4       70.46       75.50      0.77 o 
   2  -3   4       43.15       34.24      0.57 o 
   3  -3   4      324.12      327.36      1.54 o 
   4  -3   4       25.19       24.88      0.94 o 
   5  -3   4        0.86        1.38      0.81 o 
   6  -3   4       72.59       69.98      1.50 o 
   7  -3   4       10.23        8.43      0.96 o 
   8  -3   4       37.47       37.20      1.36 o 
  -9  -2   4        0.76        1.08      0.92 o 
  -8  -2   4      129.40      139.27      2.10 o 
  -7  -2   4        9.49        9.19      0.66 o 
  -6  -2   4       66.53       68.35      0.94 o 
  -5  -2   4        0.15        0.20      0.36 o 
  -4  -2   4      228.06      226.46      2.89 o 
  -3  -2   4       15.33       11.63      0.44 o 
  -2  -2   4       24.98       25.86      0.31 o 
  -1  -2   4       10.74       10.84      0.89 o 
   0  -2   4      463.78      485.41      1.66 o 
   1  -2   4       65.27       73.97      0.76 o 
   2  -2   4       91.48      107.66      0.81 o 
   3  -2   4      195.95      202.86      1.58 o 
   4  -2   4       12.39       11.31      0.73 o 
   5  -2   4      465.23      454.27      3.08 o 
   6  -2   4        1.12        0.45      0.77 o 
   7  -2   4      122.27      126.81      1.94 o 
   8  -2   4       29.98       28.19      1.22 o 
   9  -2   4       90.92       80.48      1.86 o 
  -9  -1   4        0.05       -0.45      0.85 o 
  -8  -1   4      205.93      203.26      2.44 o 
  -7  -1   4       17.62       21.54      0.97 o 
  -6  -1   4      108.02      104.12      1.07 o 
  -5  -1   4      207.88      203.99      1.37 o 
  -4  -1   4        2.74        2.26      0.28 o 
  -3  -1   4      598.27      677.59      4.35 o 
  -2  -1   4       42.36       43.73      0.54 o 
  -1  -1   4      113.27      142.15      1.01 o 
   0  -1   4     4278.38     4280.37     22.34 o 
   1  -1   4      289.84      358.84      2.52 o 
   2  -1   4      856.07      825.64      1.97 o 
   3  -1   4      353.11      357.79      1.13 o 
   4  -1   4      705.14      682.33      1.69 o 
   5  -1   4       20.96       22.15      0.64 o 
   6  -1   4       29.97       22.57      0.82 o 
   7  -1   4       29.66       31.90      0.62 o 
   8  -1   4        3.70        3.32      0.46 o 
   9  -1   4        9.01        8.31      0.98 o 
  -9   0   4        1.15        0.49      0.83 o 
  -8   0   4       83.66       79.81      1.60 o 
  -7   0   4        1.16       -0.36      0.60 o 
  -6   0   4       10.05        9.72      0.52 o 
  -5   0   4       87.60       73.72      0.95 o 
  -4   0   4       18.41       27.90      0.37 o 
  -3   0   4     1043.68     1115.28      6.08 o 
  -2   0   4      932.03     1005.84      3.75 o 
  -1   0   4     1004.11     1000.00      1.86 o 
   0   0   4     1099.82     1161.29      7.98 o 
   1   0   4      104.09      114.33      1.00 o 
   2   0   4      141.10      129.28      0.58 o 
   3   0   4     1569.52     1574.88      3.16 o 
   4   0   4     1289.15     1338.17      2.02 o 
   5   0   4      198.24      184.88      1.90 o 
   6   0   4      127.90      128.21      0.92 o 
   7   0   4       50.97       40.21      0.63 o 
   8   0   4      121.80      125.97      2.41 o 
   9   0   4        3.25        2.56      0.59 o 
  -9   1   4        6.28        8.13      1.00 o 
  -8   1   4        0.10        0.91      0.74 o 
  -7   1   4        6.29        8.88      0.92 o 
  -6   1   4        1.64        1.54      0.43 o 
  -5   1   4       20.15       17.56      0.48 o 
  -4   1   4        0.01        0.90      0.27 o 
  -3   1   4       39.91       35.01      0.49 o 
  -2   1   4      110.45      108.59      0.70 o 
  -1   1   4        8.77       13.94      0.20 o 
   0   1   4      511.62      465.45      0.97 o 
   1   1   4     4049.42     4042.17      6.38 o 
   2   1   4        0.22        3.26      0.32 o 
   3   1   4      609.18      581.98      1.00 o 
   4   1   4      189.93      210.58      1.17 o 
   5   1   4      361.16      364.21      2.95 o 
   6   1   4       35.66       43.54      0.57 o 
   7   1   4        3.86        4.78      0.65 o 
   8   1   4        4.87        3.32      0.56 o 
   9   1   4        7.22        7.92      0.87 o 
  -9   2   4       23.85       24.62      1.19 o 
  -8   2   4       30.96       32.68      0.81 o 
  -7   2   4       69.48       69.25      2.50 o 
  -6   2   4      327.17      332.46      1.83 o 
  -5   2   4       48.15       46.80      0.72 o 
  -4   2   4     1294.04     1279.43      6.89 o 
  -3   2   4        0.81        0.60      0.23 o 
  -2   2   4     2283.74     2366.61      4.84 o 
  -1   2   4       76.83       84.58      1.45 o 
   0   2   4     1468.57     1412.55      2.86 o 
   1   2   4       36.44       28.42      0.45 o 
   2   2   4      101.40      112.59      0.73 o 
   3   2   4      614.02      601.92      1.01 o 
   4   2   4      135.30      130.12      0.73 o 
   5   2   4       37.47       46.53      0.53 o 
   6   2   4      162.74      162.71      5.37 o 
   7   2   4        5.75        3.78      0.47 o 
   8   2   4        0.22        0.39      0.47 o 
   9   2   4        8.61        9.48      0.73 o 
  -9   3   4        8.61       11.14      0.74 o 
  -8   3   4       18.09       15.64      0.73 o 
  -7   3   4       51.54       45.89      0.92 o 
  -6   3   4       45.94       43.12      0.86 o 
  -5   3   4       62.33       66.95      0.90 o 
  -4   3   4       11.25        9.62      0.42 o 
  -3   3   4      286.12      353.62      2.38 o 
  -2   3   4       40.99       41.26      0.87 o 
  -1   3   4      598.16      553.12      1.89 o 
   0   3   4      244.74      270.12      2.12 o 
   1   3   4       66.15       51.17      0.53 o 
   2   3   4      368.83      361.22      1.65 o 
   3   3   4      781.22      768.84      4.17 o 
   4   3   4      255.97      252.73      2.55 o 
   5   3   4      155.86      157.48      1.14 o 
   6   3   4      151.53      149.37      1.22 o 
   7   3   4       13.22        9.93      0.56 o 
   8   3   4       33.35       34.15      0.82 o 
   9   3   4       63.35       65.04      2.16 o 
  -9   4   4        6.42        6.85      0.94 o 
  -8   4   4        3.26        3.05      0.88 o 
  -7   4   4        1.86        2.51      0.82 o 
  -6   4   4        0.25        0.26      0.50 o 
  -5   4   4       20.16       23.10      0.95 o 
  -4   4   4      411.73      372.96      2.71 o 
  -3   4   4     1017.04     1030.20      4.32 o 
  -2   4   4      146.40      122.51      1.47 o 
  -1   4   4      309.46      271.85      1.42 o 
   0   4   4       36.74       42.36      0.82 o 
   1   4   4      286.29      279.91      2.78 o 
   2   4   4       11.64        9.39      0.35 o 
   3   4   4      146.93      140.32      2.00 o 
   4   4   4      457.32      486.53      8.15 o 
   5   4   4       32.32       26.56      0.59 o 
   6   4   4        0.18        0.06      0.42 o 
   7   4   4       28.02       30.57      0.98 o 
   8   4   4      101.27      103.87      3.19 o 
   9   4   4        3.43        3.67      0.60 o 
  -8   5   4       18.67       19.75      1.15 o 
  -7   5   4       22.02       19.69      1.13 o 
  -6   5   4       80.92       75.62      1.40 o 
  -5   5   4        3.02        1.94      0.49 o 
  -4   5   4       71.56       66.18      1.41 o 
  -3   5   4      268.53      268.94      2.40 o 
  -2   5   4        4.08        4.27      0.45 o 
  -1   5   4      539.61      547.13      1.60 o 
   0   5   4       30.11       24.93      0.55 o 
   1   5   4       23.04       20.91      0.41 o 
   2   5   4      250.60      260.74      2.25 o 
   3   5   4       17.70       19.37      0.85 o 
   4   5   4       44.98       47.00      1.17 o 
   5   5   4       64.15       59.67      0.87 o 
   6   5   4       31.70       33.64      0.77 o 
   7   5   4        2.95        3.35      0.54 o 
   8   5   4        0.87        0.22      0.54 o 
   9   5   4        9.06        9.41      1.02 o 
  -7   6   4        0.25       -0.37      0.99 o 
  -6   6   4       17.19       16.92      2.13 o 
  -5   6   4       25.91       25.38      2.17 o 
  -4   6   4        3.34        4.18      0.58 o 
  -3   6   4      656.21      627.18      5.15 o 
  -2   6   4      127.44      113.67      1.75 o 
  -1   6   4      745.91      749.27      2.87 o 
   0   6   4      231.42      210.84      2.34 o 
   1   6   4       97.08      100.03      1.60 o 
   2   6   4      467.44      451.98      3.18 o 
   3   6   4       77.03       73.82      1.44 o 
   4   6   4        0.69        0.57      0.73 o 
   5   6   4       12.85        7.59      0.92 o 
   6   6   4       49.99       44.38      0.89 o 
   7   6   4        3.51        1.81      0.69 o 
   8   6   4        3.98        2.69      0.87 o 
  -7   7   4       13.81       13.76      1.16 o 
  -6   7   4       11.76        9.71      0.74 o 
  -5   7   4        8.76        7.58      0.61 o 
  -4   7   4       67.04       64.37      1.06 o 
  -3   7   4      163.44      167.14      1.26 o 
  -2   7   4       23.24       21.73      0.60 o 
  -1   7   4       49.33       47.91      1.07 o 
   0   7   4      408.26      408.21      3.30 o 
   1   7   4      122.33      122.15      1.92 o 
   2   7   4        7.15       14.09      0.94 o 
   3   7   4        3.39        2.78      0.74 o 
   4   7   4       42.21       47.00      1.42 o 
   5   7   4       52.17       45.42      1.47 o 
   6   7   4        4.73        2.24      0.89 o 
   7   7   4        9.40        8.52      0.66 o 
  -6   8   4        0.03       -0.13      1.06 o 
  -5   8   4        1.56        0.79      0.61 o 
  -4   8   4       10.02       11.29      0.56 o 
  -3   8   4       14.40       18.99      2.42 o 
  -2   8   4      147.94      146.95      1.70 o 
  -1   8   4       60.01       71.01      1.71 o 
   0   8   4       17.66       18.61      1.10 o 
   1   8   4       42.96       46.54      1.42 o 
   2   8   4       50.30       50.14      1.46 o 
   3   8   4        9.38        8.77      0.89 o 
   4   8   4       78.17       67.15      1.72 o 
   5   8   4      158.68      145.39      2.41 o 
   6   8   4       14.03       11.89      1.23 o 
  -4   9   4        3.27        2.81      0.59 o 
  -3   9   4        2.77        2.87      0.68 o 
  -2   9   4       93.54       93.94      2.06 o 
  -1   9   4       27.45       24.02      1.25 o 
   0   9   4       48.54       51.65      1.60 o 
   1   9   4        0.39       -0.44      0.88 o 
   2   9   4       49.80       51.68      1.61 o 
   3   9   4        2.27        0.96      0.98 o 
   4   9   4       57.88       48.96      1.67 o 
   5   9   4        5.38        4.33      1.02 o 
  -2  10   4        0.25       -0.10      0.86 o 
  -1  10   4       11.57       16.20      1.24 o 
   0  10   4       27.64       30.78      1.57 o 
   1  10   4        0.02       -1.12      1.12 o 
   2  10   4       74.79       78.18      2.00 o 
   3  10   4        8.31        7.94      1.18 o 
  -3  -8   5       47.34       49.92      1.61 o 
  -2  -8   5        2.12        1.18      0.85 o 
  -1  -8   5       13.00       12.91      1.18 o 
   0  -8   5       36.96       30.07      1.34 o 
   1  -8   5       44.40       49.56      1.59 o 
   2  -8   5        2.16        1.81      0.94 o 
  -5  -7   5       38.88       36.08      1.41 o 
  -4  -7   5        8.47        9.84      1.03 o 
  -3  -7   5       59.62       53.97      1.59 o 
  -2  -7   5        3.25        3.56      0.94 o 
  -1  -7   5       15.84       11.52      1.05 o 
   0  -7   5        2.81        1.63      0.83 o 
   1  -7   5       62.00       63.98      1.57 o 
   2  -7   5       57.53       63.11      1.99 o 
   3  -7   5       79.32       86.46      1.78 o 
   4  -7   5       15.01       20.42      1.23 o 
  -6  -6   5        0.62        0.96      1.03 o 
  -5  -6   5        0.01       -0.48      0.88 o 
  -4  -6   5        5.65        7.36      0.99 o 
  -3  -6   5      132.46      122.17      2.00 o 
  -2  -6   5       53.28       53.72      1.44 o 
  -1  -6   5      272.11      264.53      2.72 o 
   0  -6   5        2.12        2.14      0.76 o 
   1  -6   5        4.17        7.71      0.87 o 
   2  -6   5       91.52       94.05      1.35 o 
   3  -6   5       94.69      107.35      1.86 o 
   4  -6   5       68.39       79.89      1.71 o 
   5  -6   5        0.41        1.50      0.91 o 
   6  -6   5        6.08        5.89      1.01 o 
  -7  -5   5        6.81        7.23      0.67 o 
  -6  -5   5       60.75       58.49      1.09 o 
  -5  -5   5        4.84        5.78      1.02 o 
  -4  -5   5       16.67       15.43      1.03 o 
  -3  -5   5       46.34       39.74      1.24 o 
  -2  -5   5        0.83        2.82      0.82 o 
  -1  -5   5       90.64       85.69      1.57 o 
   0  -5   5      161.87      142.86      1.33 o 
   1  -5   5       25.16       22.35      1.79 o 
   2  -5   5      246.06      254.73      1.71 o 
   3  -5   5       16.31       19.32      0.95 o 
   4  -5   5      144.86      155.58      2.17 o 
   5  -5   5        2.19        1.42      0.86 o 
   6  -5   5       93.57       96.51      2.02 o 
   7  -5   5        8.89        4.24      1.12 o 
  -8  -4   5       10.76       10.96      1.01 o 
  -7  -4   5       41.83       39.04      0.94 o 
  -6  -4   5       15.09       11.35      0.64 o 
  -5  -4   5       15.34       10.81      0.96 o 
  -4  -4   5       32.43       32.73      1.15 o 
  -3  -4   5     1504.01     1491.44      5.93 o 
  -2  -4   5      223.11      214.05      2.20 o 
  -1  -4   5      382.40      382.49      1.82 o 
   0  -4   5      210.82      200.90      1.36 o 
   1  -4   5      103.69      110.06      1.03 o 
   2  -4   5      221.15      231.57      1.52 o 
   3  -4   5        7.88        7.32      0.87 o 
   4  -4   5       78.76       78.01      1.53 o 
   5  -4   5       55.00       52.89      1.42 o 
   6  -4   5        9.12        8.21      1.05 o 
   7  -4   5        8.36        4.75      1.03 o 
  -8  -3   5        2.96        3.04      0.87 o 
  -7  -3   5       33.51       33.49      1.58 o 
  -6  -3   5        2.79        2.68      0.51 o 
  -5  -3   5      406.58      408.93      2.18 o 
  -4  -3   5       27.06       22.94      1.03 o 
  -3  -3   5       66.48       76.27      1.42 o 
  -2  -3   5      410.21      375.50      5.29 o 
  -1  -3   5      372.65      380.25      1.72 o 
   0  -3   5      221.85      212.68      1.30 o 
   1  -3   5      428.07      431.65      7.12 o 
   2  -3   5       37.82       35.82      1.42 o 
   3  -3   5      717.47      735.91      3.87 o 
   4  -3   5       57.48       63.23      1.40 o 
   5  -3   5        2.34        2.73      0.74 o 
   6  -3   5       51.42       48.82      1.36 o 
   7  -3   5       67.14       63.55      1.63 o 
   8  -3   5       12.26       10.79      1.07 o 
  -9  -2   5       15.37       14.86      1.11 o 
  -8  -2   5        4.03        4.66      0.90 o 
  -7  -2   5      127.28      119.90      3.00 o 
  -6  -2   5       10.47       12.02      0.60 o 
  -5  -2   5      201.96      191.93      1.43 o 
  -4  -2   5      264.84      251.82      1.53 o 
  -3  -2   5      222.33      228.06      5.27 o 
  -2  -2   5     1329.76     1300.55      3.07 o 
  -1  -2   5      136.23      163.41      1.41 o 
   0  -2   5      423.90      346.28      1.56 o 
   1  -2   5      125.44      121.68      0.95 o 
   2  -2   5      190.70      182.34      2.27 o 
   3  -2   5       91.15       86.00      1.36 o 
   4  -2   5       12.90        9.24      0.83 o 
   5  -2   5       38.22       38.03      1.16 o 
   6  -2   5       37.61       35.79      1.17 o 
   7  -2   5        2.07        2.13      0.75 o 
   8  -2   5       19.19       22.68      1.17 o 
   9  -2   5        6.87        8.74      1.01 o 
  -9  -1   5        8.76        5.35      0.90 o 
  -8  -1   5       13.29       15.19      1.03 o 
  -7  -1   5      668.37      635.72      2.80 o 
  -6  -1   5       91.43       80.81      1.51 o 
  -5  -1   5       98.80      107.03      1.05 o 
  -4  -1   5      727.84      725.82      2.44 o 
  -3  -1   5      346.01      337.19      1.23 o 
  -2  -1   5       30.61       28.29      2.55 o 
  -1  -1   5      963.16     1099.10      2.69 o 
   0  -1   5        0.28        0.22      0.26 o 
   1  -1   5        7.13        3.84      0.48 o 
   2  -1   5      779.31      781.08      7.36 o 
   3  -1   5       62.64       64.00      1.15 o 
   4  -1   5       53.46       46.13      0.54 o 
   5  -1   5       47.76       40.91      0.93 o 
   6  -1   5        5.32        5.77      0.49 o 
   7  -1   5       13.58       13.77      0.61 o 
   8  -1   5        4.29        3.06      0.77 o 
  -9   0   5       48.31       40.63      1.36 o 
  -8   0   5       23.51       21.04      1.00 o 
  -7   0   5       97.55      102.31      1.20 o 
  -6   0   5      193.55      201.40      1.50 o 
  -5   0   5       37.34       32.19      0.70 o 
  -4   0   5      361.07      355.58      1.66 o 
  -3   0   5      167.01      159.44      1.76 o 
  -2   0   5     1625.69     1679.97      9.63 o 
  -1   0   5      388.99      365.69      2.97 o 
   0   0   5      213.45      210.40      1.34 o 
   1   0   5       32.15       13.54      0.33 o 
   2   0   5      513.82      484.94      3.31 o 
   3   0   5     1413.40     1433.02      2.47 o 
   4   0   5       13.44       12.90      0.90 o 
   5   0   5       53.57       57.71      0.82 o 
   6   0   5      104.08      102.21      2.22 o 
   7   0   5       34.69       39.60      0.96 o 
   8   0   5        1.51        2.07      0.82 o 
   9   0   5       76.49       83.70      1.76 o 
  -9   1   5       48.14       44.57      1.49 o 
  -8   1   5       17.51       18.24      0.96 o 
  -7   1   5      145.14      149.45      1.41 o 
  -6   1   5      736.52      737.81      2.77 o 
  -5   1   5       81.37       76.63      1.24 o 
  -4   1   5      702.01      694.33      2.28 o 
  -3   1   5      206.62      215.92      3.03 o 
  -2   1   5      455.02      420.83      4.17 o 
  -1   1   5      176.67      199.66      0.77 o 
   0   1   5        1.65        3.14      0.14 o 
   1   1   5      455.88      510.16      2.40 o 
   2   1   5      436.47      462.09      1.80 o 
   3   1   5       89.60       81.08      0.52 o 
   4   1   5        7.07        6.04      0.41 o 
   5   1   5       21.22       20.15      0.40 o 
   6   1   5       16.66       16.14      0.79 o 
   7   1   5        5.25        3.78      0.72 o 
   8   1   5        6.86        6.75      0.86 o 
   9   1   5       43.46       46.42      1.48 o 
  -9   2   5      101.10      106.91      2.04 o 
  -8   2   5       57.84       56.24      2.05 o 
  -7   2   5      175.33      164.10      1.46 o 
  -6   2   5       56.95       54.83      0.89 o 
  -5   2   5       49.01       42.32      0.74 o 
  -4   2   5      711.34      723.70      2.62 o 
  -3   2   5      291.36      261.33      2.83 o 
  -2   2   5      484.06      526.35      5.67 o 
  -1   2   5      256.30      218.13      1.62 o 
   0   2   5        0.14        0.50      0.21 o 
   1   2   5       48.84       63.22      0.47 o 
   2   2   5      145.74      152.77      1.13 o 
   3   2   5      146.97      143.19      0.52 o 
   4   2   5        1.38        2.11      0.20 o 
   5   2   5       63.10       60.39      1.09 o 
   6   2   5        1.94        0.34      0.64 o 
   7   2   5      111.68      123.46      1.88 o 
   8   2   5        0.79       -0.14      0.79 o 
   9   2   5       28.97       32.70      1.30 o 
  -9   3   5        4.31        5.95      1.80 o 
  -8   3   5      119.07      131.30      1.47 o 
  -7   3   5       13.48       11.50      0.49 o 
  -6   3   5      773.45      779.53     10.63 o 
  -5   3   5      593.86      600.39      9.81 o 
  -4   3   5      446.87      445.28      4.10 o 
  -3   3   5      165.17      164.74      1.79 o 
  -2   3   5        0.18        1.36      0.28 o 
  -1   3   5      388.27      412.43      1.58 o 
   0   3   5      167.52      185.00      1.28 o 
   1   3   5      135.25      129.34      1.30 o 
   2   3   5      348.45      347.99      2.21 o 
   3   3   5       36.04       38.02      0.40 o 
   4   3   5      349.48      343.98      1.33 o 
   5   3   5      174.27      174.54      1.19 o 
   6   3   5        3.54        3.74      0.69 o 
   7   3   5       43.39       42.96      1.25 o 
   8   3   5        0.05       -0.61      0.87 o 
   9   3   5       65.16       71.81      1.81 o 
  -8   4   5      121.63      130.60      2.09 o 
  -7   4   5        1.76        1.69      0.55 o 
  -6   4   5       32.95       30.29      1.16 o 
  -5   4   5       34.32       30.74      1.07 o 
  -4   4   5        0.18       -0.14      0.70 o 
  -3   4   5       93.65       96.45      1.49 o 
  -2   4   5        0.09       -0.34      0.34 o 
  -1   4   5     1027.20     1061.74      6.87 o 
   0   4   5      606.11      626.21      2.13 o 
   1   4   5       51.15       49.73      0.53 o 
   2   4   5        7.69        6.80      0.30 o 
   3   4   5      101.54      101.87      0.70 o 
   4   4   5       17.47       19.64      0.50 o 
   5   4   5      178.59      176.51      2.02 o 
   6   4   5       31.36       31.16      1.14 o 
   7   4   5       73.86       73.32      1.57 o 
   8   4   5      103.30      104.35      1.93 o 
   9   4   5        0.16       -0.20      0.98 o 
  -8   5   5       99.86      110.94      2.03 o 
  -7   5   5       30.86       39.94      1.34 o 
  -6   5   5        8.23        7.37      0.58 o 
  -5   5   5       26.29       28.35      1.11 o 
  -4   5   5        0.89        0.76      0.76 o 
  -3   5   5       67.04       75.06      1.46 o 
  -2   5   5       52.78       51.06      1.15 o 
  -1   5   5       15.86       16.55      1.14 o 
   0   5   5        1.42        2.40      0.31 o 
   1   5   5       15.90       16.26      0.71 o 
   2   5   5       70.53       73.84      1.75 o 
   3   5   5      145.72      125.74      2.46 o 
   4   5   5       12.49       16.26      0.88 o 
   5   5   5      157.19      148.36      1.95 o 
   6   5   5       30.09       24.45      1.11 o 
   7   5   5       47.57       43.85      1.41 o 
   8   5   5       22.38       25.49      1.25 o 
  -7   6   5        9.65       10.73      1.12 o 
  -6   6   5        0.92        0.50      0.57 o 
  -5   6   5       39.56       44.23      0.92 o 
  -4   6   5      364.90      354.02      3.16 o 
  -3   6   5       20.43       24.40      1.49 o 
  -2   6   5       15.78       13.26      0.90 o 
  -1   6   5        4.90        3.32      0.49 o 
   0   6   5       95.30       85.52      0.84 o 
   1   6   5       53.66       47.62      1.32 o 
   2   6   5      152.86      153.34      1.96 o 
   3   6   5       93.48       86.84      1.56 o 
   4   6   5        0.33        0.28      0.70 o 
   5   6   5       69.86       79.57      1.63 o 
   6   6   5       99.82      102.46      1.88 o 
   7   6   5        2.67        3.40      1.05 o 
   8   6   5       60.43       62.18      1.71 o 
  -6   7   5        1.77        2.58      0.84 o 
  -5   7   5       34.74       33.97      2.08 o 
  -4   7   5       21.10       23.24      1.04 o 
  -3   7   5       23.78       25.27      0.65 o 
  -2   7   5       67.72       68.99      1.11 o 
  -1   7   5       44.65       39.93      0.91 o 
   0   7   5       39.24       35.78      0.84 o 
   1   7   5       43.17       45.35      1.34 o 
   2   7   5       53.38       41.15      1.23 o 
   3   7   5       44.26       52.21      1.39 o 
   4   7   5       15.37        8.99      0.98 o 
   5   7   5       22.92       27.44      1.22 o 
   6   7   5        4.51        5.20      1.01 o 
   7   7   5        1.39        1.62      0.99 o 
  -5   8   5        0.13        0.00      0.61 o 
  -4   8   5        7.50        6.95      0.56 o 
  -3   8   5       61.44       53.73      0.85 o 
  -2   8   5      110.80      114.92      1.11 o 
  -1   8   5       28.41       19.61      1.16 o 
   0   8   5       27.47       31.79      1.29 o 
   1   8   5       75.11       66.79      1.64 o 
   2   8   5        2.41        0.68      0.78 o 
   3   8   5       16.18       16.50      1.03 o 
   4   8   5       10.19       11.19      1.13 o 
   5   8   5       20.93       26.00      1.26 o 
   6   8   5       18.39       20.76      1.20 o 
  -4   9   5        1.22        0.71      0.64 o 
  -3   9   5       23.64       24.11      0.87 o 
  -2   9   5        0.47        0.23      0.78 o 
  -1   9   5       18.58       20.99      1.28 o 
   0   9   5        2.98        1.51      0.89 o 
   1   9   5       39.65       44.95      1.53 o 
   2   9   5       36.21       30.63      1.32 o 
   3   9   5       32.91       40.52      1.53 o 
   4   9   5       21.09       26.44      1.43 o 
   5   9   5        1.68        2.19      1.09 o 
  -1  10   5       57.70       63.73      1.98 o 
   0  10   5        5.18        8.29      1.29 o 
   1  10   5       20.83       21.32      1.31 o 
   2  10   5       78.04       88.08      2.21 o 
  -4  -7   6        4.29        5.13      0.99 o 
  -3  -7   6      143.91      153.38      2.48 o 
  -2  -7   6        1.30        1.51      0.83 o 
  -1  -7   6       13.99       19.86      1.22 o 
   0  -7   6        0.09       -0.76      0.87 o 
   1  -7   6       10.40       13.45      1.04 o 
   2  -7   6        0.29        0.42      0.81 o 
   3  -7   6       32.11       33.09      1.33 o 
  -6  -6   6       10.88        5.93      0.81 o 
  -5  -6   6       96.56       96.42      2.11 o 
  -4  -6   6        0.83        1.83      0.98 o 
  -3  -6   6      182.45      191.90      2.60 o 
  -2  -6   6       44.03       38.28      1.34 o 
  -1  -6   6       61.29       64.63      1.60 o 
   0  -6   6       35.56       38.92      1.30 o 
   1  -6   6       48.81       45.53      0.91 o 
   2  -6   6        7.65        8.51      0.83 o 
   3  -6   6       37.38       33.76      1.21 o 
   4  -6   6       22.40       24.08      1.27 o 
   5  -6   6       55.02       54.99      1.62 o 
  -7  -5   6        0.79        2.30      0.63 o 
  -6  -5   6       35.29       32.90      1.43 o 
  -5  -5   6      185.32      183.33      2.55 o 
  -4  -5   6       93.19       94.41      1.90 o 
  -3  -5   6       37.93       48.08      1.43 o 
  -2  -5   6        1.02        1.46      0.84 o 
  -1  -5   6       89.74       88.73      1.67 o 
   0  -5   6       55.97       63.65      1.04 o 
   1  -5   6       79.94       76.96      1.05 o 
   2  -5   6       30.40       28.81      1.00 o 
   3  -5   6      146.73      142.91      2.11 o 
   4  -5   6        5.61        6.55      0.87 o 
   5  -5   6       97.85      101.34      2.02 o 
   6  -5   6        0.92        1.81      0.96 o 
  -7  -4   6       21.04       20.50      0.82 o 
  -6  -4   6       25.81       22.09      0.77 o 
  -5  -4   6        1.93        3.47      0.57 o 
  -4  -4   6       30.36       28.74      1.18 o 
  -3  -4   6      344.21      359.84      3.13 o 
  -2  -4   6        0.75        1.67      0.77 o 
  -1  -4   6       91.05       93.98      1.04 o 
   0  -4   6        3.55        3.08      0.45 o 
   1  -4   6        6.13        4.92      0.51 o 
   2  -4   6      114.92      113.32      1.22 o 
   3  -4   6      118.67      115.36      1.81 o 
   4  -4   6        1.88        3.03      0.86 o 
   5  -4   6        0.25        0.04      0.79 o 
   6  -4   6        8.92       12.20      1.10 o 
   7  -4   6        4.09        5.51      1.00 o 
  -8  -3   6       15.72       15.24      0.98 o 
  -7  -3   6       75.07       76.57      1.15 o 
  -6  -3   6      102.91       99.66      1.85 o 
  -5  -3   6        1.46        1.93      0.52 o 
  -4  -3   6      599.88      620.78      4.03 o 
  -3  -3   6      107.81      111.63      1.80 o 
  -2  -3   6      229.21      234.28      1.49 o 
  -1  -3   6      133.46      126.22      1.11 o 
   0  -3   6      128.98      127.12      2.26 o 
   1  -3   6       52.38       47.44      1.18 o 
   2  -3   6      592.65      563.56      2.29 o 
   3  -3   6      597.40      604.36      3.75 o 
   4  -3   6        1.94        1.42      0.74 o 
   5  -3   6      214.54      209.03      2.49 o 
   6  -3   6       58.37       66.90      1.62 o 
   7  -3   6       59.46       60.69      1.61 o 
   8  -3   6       12.79       13.04      1.13 o 
  -8  -2   6        0.01       -0.49      0.67 o 
  -7  -2   6       26.28       29.94      1.04 o 
  -6  -2   6       42.35       46.83      0.88 o 
  -5  -2   6        0.98        0.76      0.43 o 
  -4  -2   6      188.35      192.03      1.41 o 
  -3  -2   6       10.24       12.36      0.49 o 
  -2  -2   6       10.25       10.78      0.47 o 
  -1  -2   6      100.74       94.68      0.95 o 
   0  -2   6       61.83       64.88      1.01 o 
   1  -2   6      134.46      134.19      1.09 o 
   2  -2   6        5.13        4.05      0.40 o 
   3  -2   6        1.32        1.09      0.71 o 
   4  -2   6        5.14        5.65      0.86 o 
   5  -2   6       62.86       57.14      1.38 o 
   6  -2   6        0.59       -0.64      0.75 o 
   7  -2   6       28.11       30.31      1.27 o 
   8  -2   6        0.78       -0.06      0.84 o 
  -9  -1   6       77.49       76.34      1.80 o 
  -8  -1   6        1.03        3.22      0.79 o 
  -7  -1   6       76.59       67.42      1.05 o 
  -6  -1   6      140.10      136.46      1.32 o 
  -5  -1   6       47.19       45.42      0.77 o 
  -4  -1   6      168.42      166.41      2.66 o 
  -3  -1   6      310.32      304.74      1.24 o 
  -2  -1   6       43.38       56.73      1.18 o 
  -1  -1   6       76.03       94.60      3.22 o 
   0  -1   6      136.46      133.54      1.04 o 
   1  -1   6      221.42      234.27      1.55 o 
   2  -1   6      274.72      280.08      1.78 o 
   3  -1   6       29.98       29.96      0.98 o 
   4  -1   6     1433.65     1415.87     10.28 o 
   5  -1   6      206.67      185.47      1.42 o 
   6  -1   6       56.73       57.48      1.37 o 
   7  -1   6        6.40        9.84      0.93 o 
   8  -1   6      100.53       97.51      1.93 o 
  -9   0   6       65.39       59.71      1.58 o 
  -8   0   6       60.82       64.41      1.47 o 
  -7   0   6       14.04       16.54      0.66 o 
  -6   0   6      139.88      141.22      1.31 o 
  -5   0   6        0.22       -0.38      0.38 o 
  -4   0   6       50.32       45.42      0.69 o 
  -3   0   6      236.29      264.97      1.63 o 
  -2   0   6        0.03       -0.03      0.18 o 
  -1   0   6     1689.12     1757.41      8.11 o 
   0   0   6        2.14        3.90      0.35 o 
   1   0   6      478.84      425.85      2.95 o 
   2   0   6     1444.33     1514.52      6.46 o 
   3   0   6       61.45       53.11      1.43 o 
   4   0   6      393.17      386.65      1.45 o 
   5   0   6       11.64       12.70      0.51 o 
   6   0   6        1.68        2.18      0.46 o 
   7   0   6        8.42        8.07      0.70 o 
   8   0   6        2.25        1.63      0.73 o 
   9   0   6       25.19       21.87      1.17 o 
  -9   1   6        7.39        5.16      1.00 o 
  -8   1   6       11.45       11.95      0.88 o 
  -7   1   6        6.24        3.28      0.63 o 
  -6   1   6        7.46        4.76      0.49 o 
  -5   1   6       43.95       42.24      1.02 o 
  -4   1   6       39.73       41.64      1.68 o 
  -3   1   6        2.78        5.27      0.31 o 
  -2   1   6        1.14        0.42      0.17 o 
  -1   1   6      382.76      414.10      1.76 o 
   0   1   6      322.23      341.35      1.76 o 
   1   1   6       30.43       37.62      0.50 o 
   2   1   6      623.58      605.36      2.33 o 
   3   1   6      401.97      429.88      4.51 o 
   4   1   6       34.18       26.32      0.56 o 
   5   1   6      411.17      433.32      1.62 o 
   6   1   6       80.22       71.16      2.96 o 
   7   1   6        9.00       13.82      0.88 o 
   8   1   6        3.31        3.47      0.79 o 
   9   1   6       16.87       20.66      1.12 o 
  -9   2   6        5.10        5.18      0.95 o 
  -8   2   6       61.68       65.07      3.31 o 
  -7   2   6        0.23        0.73      0.61 o 
  -6   2   6       11.87        9.42      0.55 o 
  -5   2   6      183.33      184.73      2.13 o 
  -4   2   6      202.24      209.87      1.96 o 
  -3   2   6      240.61      240.19      5.53 o 
  -2   2   6      450.34      469.00      3.27 o 
  -1   2   6      416.18      423.44      3.12 o 
   0   2   6     1448.53     1457.77      4.64 o 
   1   2   6      418.72      398.33      1.22 o 
   2   2   6      546.43      514.31      2.63 o 
   3   2   6       99.41      113.66      1.02 o 
   4   2   6      226.90      227.86      2.29 o 
   5   2   6       29.27       33.59      0.75 o 
   6   2   6        0.31       -0.74      0.74 o 
   7   2   6        3.69        4.65      0.75 o 
   8   2   6        0.06        0.25      0.76 o 
   9   2   6        5.62        5.66      0.99 o 
  -8   3   6        8.67       10.79      1.06 o 
  -7   3   6       26.18       25.30      0.73 o 
  -6   3   6       13.94       12.90      0.59 o 
  -5   3   6      109.01      101.24      1.73 o 
  -4   3   6      200.37      207.42      1.38 o 
  -3   3   6      330.89      323.25      2.61 o 
  -2   3   6       53.81       59.65      1.73 o 
  -1   3   6       55.23       46.12      1.15 o 
   0   3   6       13.60       11.17      0.31 o 
   1   3   6        4.27        4.79      0.26 o 
   2   3   6       47.37       57.94      0.61 o 
   3   3   6      289.36      290.64      1.22 o 
   4   3   6      160.88      159.71      0.97 o 
   5   3   6       78.19       79.87      1.27 o 
   6   3   6       29.95       33.33      1.09 o 
   7   3   6       82.66       85.90      1.66 o 
   8   3   6        0.58        0.23      0.85 o 
   9   3   6       47.26       51.04      1.60 o 
  -8   4   6       11.41       10.22      0.97 o 
  -7   4   6        5.73        6.00      0.83 o 
  -6   4   6        4.78        3.04      0.78 o 
  -5   4   6        5.26        3.81      0.73 o 
  -4   4   6        5.14        4.63      0.87 o 
  -3   4   6        1.34        1.93      0.71 o 
  -2   4   6      834.50      775.86      2.57 o 
  -1   4   6       15.35       15.53      0.47 o 
   0   4   6      175.27      164.81      1.15 o 
   1   4   6       29.68       23.33      0.78 o 
   2   4   6       53.64       53.83      0.81 o 
   3   4   6      203.89      217.80      1.09 o 
   4   4   6        5.36        5.85      0.49 o 
   5   4   6      261.92      265.91      2.46 o 
   6   4   6        3.65        6.04      0.85 o 
   7   4   6       13.29       15.95      1.05 o 
   8   4   6       11.69       13.36      1.12 o 
  -8   5   6       18.44       22.07      1.32 o 
  -7   5   6        1.79        1.69      0.68 o 
  -6   5   6       42.30       45.57      1.36 o 
  -5   5   6      227.66      217.59      2.54 o 
  -4   5   6      127.98      126.38      1.93 o 
  -3   5   6      147.53      144.55      1.33 o 
  -2   5   6      316.63      294.17      5.84 o 
  -1   5   6       60.08       58.17      0.84 o 
   0   5   6      169.37      178.50      1.04 o 
   1   5   6       43.59       39.53      0.56 o 
   2   5   6       47.62       51.76      1.29 o 
   3   5   6        0.42        0.20      0.33 o 
   4   5   6       32.96       34.58      1.12 o 
   5   5   6       34.12       38.47      1.16 o 
   6   5   6        0.76        1.89      0.79 o 
   7   5   6       30.28       30.84      1.32 o 
   8   5   6        9.12       11.62      1.13 o 
  -7   6   6        6.98        7.66      0.74 o 
  -6   6   6        9.71       10.93      0.72 o 
  -5   6   6       10.84        8.49      0.99 o 
  -4   6   6      213.48      206.58      2.55 o 
  -3   6   6       11.84       12.98      0.67 o 
  -2   6   6      155.35      151.28      2.84 o 
  -1   6   6      117.12      106.22      1.69 o 
   0   6   6        0.08        0.71      0.41 o 
   1   6   6      623.27      650.17      3.44 o 
   2   6   6       15.76        8.89      0.44 o 
   3   6   6      192.45      203.87      2.28 o 
   4   6   6        2.36        2.06      0.70 o 
   5   6   6       11.76       13.05      0.95 o 
   6   6   6       20.89       25.96      1.21 o 
   7   6   6       33.84       30.57      1.38 o 
   8   6   6        5.87        5.76      1.13 o 
  -6   7   6       19.09       21.42      0.90 o 
  -5   7   6        7.79        7.23      1.00 o 
  -4   7   6       65.27       65.24      1.54 o 
  -3   7   6       47.19       38.02      1.55 o 
  -2   7   6      112.40      121.27      1.39 o 
  -1   7   6       46.43       42.75      1.29 o 
   0   7   6       11.85        7.92      0.61 o 
   1   7   6       98.37      102.11      1.43 o 
   2   7   6      154.92      150.79      2.10 o 
   3   7   6        0.53       -0.07      0.69 o 
   4   7   6        0.13       -0.72      0.75 o 
   5   7   6        5.47        5.37      0.88 o 
   6   7   6        1.66        3.59      0.89 o 
   7   7   6        6.31        5.60      1.01 o 
  -5   8   6        0.06        0.19      0.54 o 
  -4   8   6       14.43       15.31      0.86 o 
  -3   8   6        6.76        4.86      0.49 o 
  -2   8   6        9.12       11.20      0.89 o 
  -1   8   6       41.07       48.53      2.70 o 
   0   8   6        5.53        3.70      0.65 o 
   1   8   6       26.99       40.48      1.37 o 
   2   8   6        0.74        1.33      0.88 o 
   3   8   6       30.14       34.30      1.34 o 
   4   8   6        5.95        7.23      1.03 o 
   5   8   6        5.47        6.65      0.97 o 
   6   8   6        0.01        0.13      0.96 o 
  -4   9   6       12.21       14.71      0.65 o 
  -3   9   6       11.68       15.13      0.62 o 
  -2   9   6        1.14        2.43      0.90 o 
  -1   9   6        2.54        3.20      0.97 o 
   0   9   6       11.15       10.08      1.14 o 
   1   9   6       17.13       20.31      1.26 o 
   2   9   6       39.23       40.52      1.54 o 
   3   9   6       45.31       45.02      1.58 o 
   4   9   6        0.08        0.49      0.95 o 
  -1  10   6        4.34        2.03      1.07 o 
   0  10   6        4.13        1.40      1.05 o 
   1  10   6        8.95       10.65      1.13 o 
   2  10   6       29.71       38.27      1.72 o 
  -2  -7   7        0.85       -0.55      1.04 o 
  -1  -7   7        8.25        6.78      1.04 o 
   0  -7   7        0.11        0.45      0.94 o 
   1  -7   7        6.87        4.54      0.86 o 
  -5  -6   7        2.00        2.27      1.00 o 
  -4  -6   7       14.87       10.74      1.26 o 
  -3  -6   7        8.10        5.63      1.08 o 
  -2  -6   7       11.66        7.39      1.02 o 
  -1  -6   7       56.51       51.47      1.56 o 
   0  -6   7        6.81        6.03      0.93 o 
   1  -6   7       92.63       97.11      1.27 o 
   2  -6   7        1.25        1.93      0.84 o 
   3  -6   7       74.16       79.58      1.76 o 
   4  -6   7        9.88        7.53      1.07 o 
  -6  -5   7        0.07        0.40      0.60 o 
  -5  -5   7        1.49        2.16      0.99 o 
  -4  -5   7        6.95        5.42      0.96 o 
  -3  -5   7        0.13       -0.56      0.88 o 
  -2  -5   7       52.00       52.18      1.46 o 
  -1  -5   7        2.21        3.88      0.92 o 
   0  -5   7        0.02        0.19      0.50 o 
   1  -5   7       65.75       61.00      0.99 o 
   2  -5   7        3.64        1.61      0.83 o 
   3  -5   7       16.76       20.04      1.05 o 
   4  -5   7        1.83        2.64      0.96 o 
   5  -5   7        3.37        1.66      0.99 o 
  -7  -4   7        1.37        0.01      0.59 o 
  -6  -4   7        0.21        0.84      0.57 o 
  -5  -4   7       24.07       22.89      1.44 o 
  -4  -4   7      105.79       97.00      1.93 o 
  -3  -4   7        5.15        1.98      0.79 o 
  -2  -4   7      333.89      329.74      3.09 o 
  -1  -4   7      382.23      367.98      2.75 o 
   0  -4   7       47.00       42.15      0.86 o 
   1  -4   7      487.07      484.91      2.40 o 
   2  -4   7       10.90       10.85      0.58 o 
   3  -4   7      248.41      253.56      2.74 o 
   4  -4   7       42.01       40.35      1.30 o 
   5  -4   7       73.28       77.08      1.77 o 
   6  -4   7        0.36       -0.70      0.97 o 
  -7  -3   7        0.22        0.88      0.53 o 
  -6  -3   7       31.70       33.96      1.27 o 
  -5  -3   7      179.69      178.52      1.57 o 
  -4  -3   7      319.92      316.29      5.79 o 
  -3  -3   7      253.76      253.92      2.71 o 
  -2  -3   7       45.17       46.68      0.82 o 
  -1  -3   7      367.04      353.67      3.43 o 
   0  -3   7       21.22       25.33      1.05 o 
   1  -3   7      184.32      184.02      1.43 o 
   2  -3   7       89.12       85.78      1.05 o 
   3  -3   7        0.33        1.99      0.70 o 
   4  -3   7        0.01        0.44      0.72 o 
   5  -3   7        3.21        3.59      0.83 o 
   6  -3   7        3.08        0.83      0.91 o 
   7  -3   7        1.93        1.85      0.97 o 
  -8  -2   7        2.45        2.99      0.58 o 
  -7  -2   7        5.55        3.98      0.57 o 
  -6  -2   7        1.57        1.20      0.50 o 
  -5  -2   7       66.55       61.39      0.98 o 
  -4  -2   7        4.27        4.47      0.49 o 
  -3  -2   7      368.79      364.18      1.97 o 
  -2  -2   7        0.35       -0.46      0.46 o 
  -1  -2   7      437.51      435.65      2.08 o 
   0  -2   7      250.64      247.51      2.17 o 
   1  -2   7       84.82       87.62      0.99 o 
   2  -2   7      585.11      564.38      6.91 o 
   3  -2   7       72.52       77.24      1.52 o 
   4  -2   7       21.24       19.05      0.96 o 
   5  -2   7        9.62        8.05      0.91 o 
   6  -2   7       45.91       40.68      1.32 o 
   7  -2   7       14.37       11.91      1.03 o 
   8  -2   7       32.11       32.35      1.40 o 
  -8  -1   7        1.05        0.91      0.70 o 
  -7  -1   7       18.47       16.91      0.69 o 
  -6  -1   7       44.13       42.07      0.85 o 
  -5  -1   7      366.43      359.00      4.21 o 
  -4  -1   7      184.68      178.43      2.29 o 
  -3  -1   7     1615.70     1610.04      4.06 o 
  -2  -1   7       77.14       82.43      0.98 o 
  -1  -1   7      246.70      236.65      1.99 o 
   0  -1   7       80.25       69.56      0.86 o 
   1  -1   7      908.85      896.71      4.26 o 
   2  -1   7       57.73       51.55      0.75 o 
   3  -1   7      337.17      331.02      2.77 o 
   4  -1   7      342.31      326.32      1.81 o 
   5  -1   7       35.21       35.32      1.17 o 
   6  -1   7        5.15        4.72      0.85 o 
   7  -1   7        0.76        0.97      0.83 o 
   8  -1   7        0.23       -0.19      0.72 o 
  -8   0   7       95.65       96.60      2.62 o 
  -7   0   7        1.03        1.56      0.52 o 
  -6   0   7        0.06        0.66      0.46 o 
  -5   0   7      167.51      169.69      2.28 o 
  -4   0   7      166.73      171.88      2.21 o 
  -3   0   7      788.51      776.07      4.15 o 
  -2   0   7       25.09       24.30      0.64 o 
  -1   0   7      214.68      229.67      4.63 o 
   0   0   7      330.76      323.10      2.97 o 
   1   0   7       28.37       29.15      0.88 o 
   2   0   7      318.18      303.90      1.55 o 
   3   0   7       16.15       14.47      0.46 o 
   4   0   7      436.56      404.81      2.83 o 
   5   0   7       31.15       29.69      0.56 o 
   6   0   7       10.82        9.30      0.46 o 
   7   0   7       19.82       20.22      0.72 o 
   8   0   7       42.10       42.76      1.40 o 
  -8   1   7       44.93       34.23      0.92 o 
  -7   1   7        1.08        2.32      0.56 o 
  -6   1   7       13.52       17.23      1.08 o 
  -5   1   7      412.79      426.74      3.45 o 
  -4   1   7      331.28      340.74      2.94 o 
  -3   1   7       97.54      102.82      1.67 o 
  -2   1   7     2302.77     2206.82      4.64 o 
  -1   1   7      551.73      537.58      2.18 o 
   0   1   7      151.29      130.13      1.07 o 
   1   1   7      120.62      123.71      1.02 o 
   2   1   7      237.60      231.80      2.52 o 
   3   1   7       69.57       71.04      0.69 o 
   4   1   7       12.88       13.88      0.55 o 
   5   1   7      238.95      242.56      1.77 o 
   6   1   7       45.16       38.52      1.09 o 
   7   1   7        1.44        1.62      0.51 o 
   8   1   7        0.78        3.55      0.78 o 
  -8   2   7       49.39       51.02      1.44 o 
  -7   2   7      152.71      164.25      2.36 o 
  -6   2   7        2.45        2.54      0.78 o 
  -5   2   7      516.79      521.92      3.80 o 
  -4   2   7       49.77       48.03      1.34 o 
  -3   2   7      676.05      668.80      3.91 o 
  -2   2   7      333.05      321.23      2.60 o 
  -1   2   7       46.94       41.73      0.94 o 
   0   2   7        4.55        3.13      0.38 o 
   1   2   7        0.05        0.07      0.33 o 
   2   2   7       98.55      102.25      0.97 o 
   3   2   7       97.93      106.63      1.57 o 
   4   2   7        0.43        0.93      0.34 o 
   5   2   7       15.03       15.70      0.49 o 
   6   2   7       19.82       21.10      0.94 o 
   7   2   7        1.89        2.52      0.76 o 
   8   2   7        6.05        4.96      0.92 o 
  -7   3   7       70.60       66.07      1.63 o 
  -6   3   7        4.76        8.00      0.90 o 
  -5   3   7       33.84       37.88      1.26 o 
  -4   3   7     2052.64     2022.80      7.22 o 
  -3   3   7        3.30        5.07      0.81 o 
  -2   3   7      321.42      312.33      2.59 o 
  -1   3   7      156.94      153.07      1.78 o 
   0   3   7      157.69      147.82      1.14 o 
   1   3   7      336.82      354.17      3.29 o 
   2   3   7       54.81       55.52      1.11 o 
   3   3   7       81.31       77.48      1.40 o 
   4   3   7      211.68      212.31      1.63 o 
   5   3   7       83.93       78.29      1.42 o 
   6   3   7      154.24      162.71      2.05 o 
   7   3   7        0.09        0.24      0.78 o 
   8   3   7        0.08       -0.43      0.87 o 
  -8   4   7       29.10       36.86      1.41 o 
  -7   4   7      135.99      140.83      2.31 o 
  -6   4   7       93.02      101.79      1.90 o 
  -5   4   7       12.16       13.61      1.03 o 
  -4   4   7       60.40       57.93      1.47 o 
  -3   4   7        3.54        4.46      0.80 o 
  -2   4   7      429.56      427.11      3.12 o 
  -1   4   7       11.95       13.68      0.82 o 
   0   4   7       56.77       59.14      0.75 o 
   1   4   7      105.72      104.52      1.82 o 
   2   4   7       12.70       15.57      0.49 o 
   3   4   7       55.02       49.37      0.62 o 
   4   4   7       95.07       88.24      1.05 o 
   5   4   7        3.02        3.08      1.27 o 
   6   4   7       17.54       16.92      0.96 o 
   7   4   7        1.85        2.36      0.84 o 
   8   4   7        0.07       -0.87      0.87 o 
  -7   5   7        7.19        8.38      1.15 o 
  -6   5   7      147.90      161.46      2.39 o 
  -5   5   7       18.70       13.87      1.06 o 
  -4   5   7        5.83        5.93      0.88 o 
  -3   5   7        6.49        6.33      0.94 o 
  -2   5   7        7.18        8.38      0.88 o 
  -1   5   7       11.21       13.54      0.54 o 
   0   5   7        5.06        5.91      0.44 o 
   1   5   7       17.15       18.01      0.49 o 
   2   5   7       12.61       10.74      0.43 o 
   3   5   7       14.15       17.24      1.63 o 
   4   5   7      172.40      166.99      1.43 o 
   5   5   7        0.15       -0.13      0.73 o 
   6   5   7       23.31       23.70      1.14 o 
   7   5   7       41.49       41.48      1.41 o 
   8   5   7        1.93        3.19      0.98 o 
  -7   6   7       13.37       14.07      0.85 o 
  -6   6   7       50.61       56.15      1.63 o 
  -5   6   7       18.11       19.78      1.20 o 
  -4   6   7      151.51      158.91      2.34 o 
  -3   6   7       61.83       57.89      1.53 o 
  -2   6   7      134.86      125.10      1.32 o 
  -1   6   7        4.36        3.19      0.82 o 
   0   6   7       59.12       49.58      0.68 o 
   1   6   7       13.15       12.73      0.57 o 
   2   6   7       66.74       58.15      0.95 o 
   3   6   7      120.30      109.18      1.22 o 
   4   6   7       39.13       34.89      1.16 o 
   5   6   7        2.47        1.68      0.74 o 
   6   6   7       13.82       13.50      1.01 o 
   7   6   7       41.06       43.92      1.54 o 
  -6   7   7       18.65       23.89      0.94 o 
  -5   7   7        0.81        1.63      0.98 o 
  -4   7   7        4.41        3.40      1.02 o 
  -3   7   7       17.76       18.86      0.76 o 
  -2   7   7        0.96        0.84      0.65 o 
  -1   7   7        0.70        0.20      0.53 o 
   0   7   7       75.62       64.71      1.05 o 
   1   7   7       14.67       13.01      0.50 o 
   2   7   7       30.94       35.75      1.13 o 
   3   7   7        8.14        7.92      0.85 o 
   4   7   7        0.42        1.83      0.84 o 
   5   7   7       33.44       29.61      1.27 o 
   6   7   7        2.86        3.78      0.95 o 
  -5   8   7        2.38        3.37      0.77 o 
  -4   8   7        4.05        8.32      0.68 o 
  -3   8   7        1.75        1.13      0.62 o 
  -2   8   7       12.16       10.82      0.77 o 
  -1   8   7        0.60        1.17      0.60 o 
   0   8   7       24.93       22.53      0.79 o 
   1   8   7       24.30       17.42      0.77 o 
   2   8   7      139.47      145.67      2.26 o 
   3   8   7        2.20        1.37      0.80 o 
   4   8   7        0.10       -0.06      0.76 o 
   5   8   7       10.14        7.70      0.95 o 
  -3   9   7        0.15       -0.50      0.50 o 
  -2   9   7        8.28        6.49      1.21 o 
  -1   9   7        0.20        0.43      0.61 o 
   0   9   7        1.14       -0.10      0.89 o 
   1   9   7       28.17       24.91      1.22 o 
   2   9   7       11.48       14.07      1.08 o 
   3   9   7       27.07       28.71      1.34 o 
   4   9   7        4.38        5.30      1.10 o 
  -3  -6   8        1.92        0.48      1.08 o 
  -2  -6   8       17.02       23.01      1.28 o 
  -1  -6   8       77.28       74.98      1.82 o 
   0  -6   8        2.21        2.38      0.96 o 
   1  -6   8        8.08        8.35      1.01 o 
   2  -6   8        1.49        0.95      0.83 o 
   3  -6   8       11.61       10.84      1.08 o 
  -5  -5   8        0.26       -0.33      1.06 o 
  -4  -5   8       21.53       22.55      1.35 o 
  -3  -5   8       25.89       25.19      1.32 o 
  -2  -5   8       56.16       48.52      1.57 o 
  -1  -5   8       36.47       38.12      1.42 o 
   0  -5   8        1.77        0.72      0.53 o 
   1  -5   8       95.02       96.29      1.29 o 
   2  -5   8        0.38       -0.82      0.82 o 
   3  -5   8       15.95       18.75      1.14 o 
   4  -5   8       14.15       13.88      1.15 o 
  -6  -4   8       73.42       76.44      1.99 o 
  -5  -4   8        8.20        8.14      1.07 o 
  -4  -4   8        3.61        7.07      1.02 o 
  -3  -4   8        0.22       -0.46      0.74 o 
  -2  -4   8      103.65      117.30      2.07 o 
  -1  -4   8       37.02       43.17      1.26 o 
   0  -4   8        0.90        0.94      0.53 o 
   1  -4   8       61.45       62.19      1.02 o 
   2  -4   8       26.83       22.92      1.11 o 
   3  -4   8       27.00       21.80      1.16 o 
   4  -4   8        7.99        6.47      1.04 o 
   5  -4   8        3.31        3.04      0.94 o 
  -7  -3   8        0.87        1.39      1.01 o 
  -6  -3   8       43.67       47.79      1.62 o 
  -5  -3   8       40.09       38.13      1.44 o 
  -4  -3   8        8.94       13.39      1.08 o 
  -3  -3   8      102.84       99.87      1.89 o 
  -2  -3   8       44.41       43.51      0.98 o 
  -1  -3   8       17.83       21.50      0.69 o 
   0  -3   8      103.44       96.09      1.17 o 
   1  -3   8      145.89      136.39      1.35 o 
   2  -3   8       76.31       74.57      1.58 o 
   3  -3   8      108.13      103.48      1.87 o 
   4  -3   8       19.94       18.22      1.04 o 
   5  -3   8       71.32       76.41      1.81 o 
   6  -3   8       13.56       15.72      1.16 o 
  -7  -2   8       48.34       49.83      1.70 o 
  -6  -2   8        7.76       10.59      1.06 o 
  -5  -2   8      124.07      132.86      2.27 o 
  -4  -2   8       24.69       27.53      1.27 o 
  -3  -2   8        0.22       -0.31      0.44 o 
  -2  -2   8       98.16       93.20      1.12 o 
  -1  -2   8       67.66       68.25      0.97 o 
   0  -2   8        0.52        0.25      0.65 o 
   1  -2   8      164.15      152.16      2.93 o 
   2  -2   8      112.39      111.16      1.80 o 
   3  -2   8       73.65       71.94      1.53 o 
   4  -2   8       11.45       11.19      0.95 o 
   5  -2   8       10.28       13.55      1.07 o 
   6  -2   8       13.47       12.12      1.03 o 
   7  -2   8       21.58       21.79      1.26 o 
  -7  -1   8       54.31       54.25      1.67 o 
  -6  -1   8       11.86        9.36      1.11 o 
  -5  -1   8      393.27      373.52      3.53 o 
  -4  -1   8       14.21       17.96      1.17 o 
  -3  -1   8       82.85       80.44      1.05 o 
  -2  -1   8       47.75       39.04      0.79 o 
  -1  -1   8      432.80      428.08      2.17 o 
   0  -1   8        4.33        5.45      0.50 o 
   1  -1   8       18.15       22.11      0.63 o 
   2  -1   8       14.89       15.52      0.94 o 
   3  -1   8       39.50       39.76      1.21 o 
   4  -1   8        1.20        1.90      0.51 o 
   5  -1   8      125.28      112.06      1.94 o 
   6  -1   8       58.20       63.09      1.62 o 
   7  -1   8        8.78        5.81      0.90 o 
  -8   0   8        2.24        1.87      0.95 o 
  -7   0   8      113.40      110.00      2.16 o 
  -6   0   8       63.97       61.74      1.66 o 
  -5   0   8      107.11      107.69      1.96 o 
  -4   0   8      157.83      142.85      2.16 o 
  -3   0   8       87.83       87.89      1.08 o 
  -2   0   8       29.34       41.42      0.79 o 
  -1   0   8       41.69       47.42      0.83 o 
   0   0   8       16.95       22.04      0.64 o 
   1   0   8      365.19      380.53      6.70 o 
   2   0   8        8.07        7.44      0.76 o 
   3   0   8     1034.47     1017.88      4.94 o 
   4   0   8       77.84       82.72      1.07 o 
   5   0   8       56.67       54.62      0.93 o 
   6   0   8      102.60      105.88      1.65 o 
   7   0   8       31.05       28.03      0.84 o 
   8   0   8       11.66       13.94      1.57 o 
  -8   1   8        4.72        4.49      1.03 o 
  -7   1   8       37.70       30.89      1.33 o 
  -6   1   8        4.90        4.10      0.99 o 
  -5   1   8       59.48       57.62      1.53 o 
  -4   1   8        0.27        0.53      0.78 o 
  -3   1   8        0.58       -0.26      0.82 o 
  -2   1   8      326.26      349.79      2.68 o 
  -1   1   8       36.02       25.76      0.68 o 
   0   1   8       67.89       68.22      0.89 o 
   1   1   8      142.93      148.30      1.23 o 
   2   1   8       70.72       67.69      1.35 o 
   3   1   8      146.64      149.60      1.96 o 
   4   1   8        2.14        1.40      0.52 o 
   5   1   8      117.83      121.67      0.99 o 
   6   1   8      115.71      113.67      1.02 o 
   7   1   8        2.35        3.47      0.56 o 
   8   1   8        8.10        6.67      0.87 o 
  -8   2   8        2.47        2.85      1.02 o 
  -7   2   8        2.72        3.66      0.95 o 
  -6   2   8      160.21      153.20      2.34 o 
  -5   2   8        6.64        4.65      0.97 o 
  -4   2   8       59.28       60.34      1.49 o 
  -3   2   8      374.81      383.65      3.17 o 
  -2   2   8       80.09       85.48      1.56 o 
  -1   2   8        0.50        2.19      0.50 o 
   0   2   8       35.69       33.58      0.67 o 
   1   2   8      475.91      472.58      2.07 o 
   2   2   8      289.58      304.27      2.53 o 
   3   2   8      384.83      373.84      5.10 o 
   4   2   8      145.50      151.81      1.05 o 
   5   2   8       19.15       14.62      0.51 o 
   6   2   8       10.96       15.29      0.54 o 
   7   2   8       12.82       15.09      1.01 o 
   8   2   8       43.41       45.80      1.44 o 
  -7   3   8        0.84        1.83      0.89 o 
  -6   3   8       14.41        9.80      1.04 o 
  -5   3   8      100.52       94.49      1.82 o 
  -4   3   8       83.66       81.70      1.68 o 
  -3   3   8      441.58      456.48      3.45 o 
  -2   3   8        0.14        4.07      0.78 o 
  -1   3   8      831.66      817.41      5.79 o 
   0   3   8       45.00       44.23      0.76 o 
   1   3   8       86.49       81.90      0.93 o 
   2   3   8        6.93        7.54      0.44 o 
   3   3   8       75.86       73.80      0.75 o 
   4   3   8       24.02       25.86      0.55 o 
   5   3   8       74.34       71.61      3.01 o 
   6   3   8        0.08        1.39      0.95 o 
   7   3   8       81.73       87.38      1.73 o 
   8   3   8       31.99       34.26      1.34 o 
  -7   4   8        7.32        7.42      1.09 o 
  -6   4   8        0.39        1.19      0.85 o 
  -5   4   8        2.21        2.19      0.90 o 
  -4   4   8       69.14       68.82      1.62 o 
  -3   4   8        7.21        4.57      0.85 o 
  -2   4   8       13.64       11.80      0.91 o 
  -1   4   8      196.95      195.97      2.20 o 
   0   4   8       57.27       46.07      1.15 o 
   1   4   8       41.16       41.47      0.99 o 
   2   4   8      124.44      117.77      1.49 o 
   3   4   8       90.17       84.64      0.82 o 
   4   4   8       18.41       23.37      0.68 o 
   5   4   8       15.35       17.14      0.92 o 
   6   4   8       15.07       14.70      0.93 o 
   7   4   8       41.28       48.57      1.38 o 
   8   4   8        4.27        3.61      0.97 o 
  -7   5   8        0.21        0.50      1.07 o 
  -6   5   8       45.51       53.05      1.56 o 
  -5   5   8       22.57       21.57      1.23 o 
  -4   5   8       10.84        9.44      0.95 o 
  -3   5   8      447.69      420.15      3.53 o 
  -2   5   8        0.88        0.82      0.71 o 
  -1   5   8      241.71      237.51      2.48 o 
   0   5   8      241.98      226.85      2.32 o 
   1   5   8       29.06       36.18      0.78 o 
   2   5   8      198.11      190.07      1.00 o 
   3   5   8      162.08      171.06      1.45 o 
   4   5   8       15.94       17.35      0.69 o 
   5   5   8        1.66        0.62      0.51 o 
   6   5   8        1.50        0.85      0.73 o 
   7   5   8        0.36        1.47      0.80 o 
  -6   6   8       12.72       17.40      1.24 o 
  -5   6   8        1.02        1.71      0.95 o 
  -4   6   8        3.00        2.30      0.90 o 
  -3   6   8      318.46      302.19      3.16 o 
  -2   6   8       73.63       65.18      1.58 o 
  -1   6   8      141.04      150.19      2.12 o 
   0   6   8      121.35      117.81      1.24 o 
   1   6   8        3.95        4.69      0.42 o 
   2   6   8      138.63      157.79      1.14 o 
   3   6   8       80.35       78.76      1.24 o 
   4   6   8       40.40       46.99      0.94 o 
   5   6   8        0.03        0.66      0.70 o 
   6   6   8        0.01       -0.90      0.90 o 
   7   6   8       10.97       12.54      1.17 o 
  -5   7   8       29.67       26.22      1.38 o 
  -4   7   8       11.98       10.45      1.04 o 
  -3   7   8        2.01        3.66      1.02 o 
  -2   7   8      113.78      109.24      2.05 o 
  -1   7   8        6.28       11.07      0.98 o 
   0   7   8      173.40      186.70      1.66 o 
   1   7   8       16.14       11.04      0.52 o 
   2   7   8        8.00       10.54      0.52 o 
   3   7   8       20.90       20.58      0.78 o 
   4   7   8        0.01        0.68      0.82 o 
   5   7   8        8.81        6.11      0.90 o 
   6   7   8        0.16       -0.10      0.92 o 
  -4   8   8       22.51       26.03      1.43 o 
  -3   8   8       22.90       26.16      1.30 o 
  -2   8   8       18.56       20.61      1.26 o 
  -1   8   8       22.98       25.66      1.28 o 
   0   8   8       47.21       55.55      1.08 o 
   1   8   8        7.08        7.53      0.94 o 
   2   8   8       23.39       29.04      1.21 o 
   3   8   8        0.24        1.70      0.79 o 
   4   8   8        7.08        6.95      0.95 o 
   5   8   8        0.19       -0.05      0.93 o 
  -2   9   8       30.17       38.03      1.59 o 
  -1   9   8        1.29        0.24      0.61 o 
   0   9   8       11.27       14.95      0.79 o 
   1   9   8        2.78        4.54      0.84 o 
   2   9   8        2.85        5.89      0.93 o 
   3   9   8        8.36       11.43      1.18 o 
  -3  -5   9        3.03        1.31      1.03 o 
  -2  -5   9        0.32        1.19      1.05 o 
  -1  -5   9       18.30       17.32      1.20 o 
   0  -5   9        6.24        5.77      0.99 o 
   1  -5   9        0.45        0.02      0.70 o 
   2  -5   9       23.64       26.37      1.26 o 
  -5  -4   9        5.33        5.21      1.06 o 
  -4  -4   9        0.02       -0.02      0.83 o 
  -3  -4   9       39.16       41.05      1.55 o 
  -2  -4   9       26.97       24.85      1.28 o 
  -1  -4   9       25.82       33.12      0.87 o 
   0  -4   9       87.90       86.66      3.02 o 
   1  -4   9       65.88       61.05      1.07 o 
   2  -4   9        3.56        4.26      0.90 o 
   3  -4   9      130.59      135.61      2.27 o 
   4  -4   9        8.05        7.41      1.04 o 
  -6  -3   9        5.11        4.88      1.22 o 
  -5  -3   9        0.21        0.01      1.06 o 
  -4  -3   9        1.58       -0.31      0.92 o 
  -3  -3   9        4.15        5.08      0.98 o 
  -2  -3   9       79.12       75.44      2.80 o 
  -1  -3   9      144.71      137.90      1.46 o 
   0  -3   9      302.20      293.02      3.04 o 
   1  -3   9       48.97       50.73      1.33 o 
   2  -3   9       67.50       67.26      1.58 o 
   3  -3   9       79.79       82.38      1.79 o 
   4  -3   9        1.18        0.47      0.97 o 
   5  -3   9       18.24       16.45      1.24 o 
  -6  -2   9        0.59        0.83      0.94 o 
  -5  -2   9       57.20       56.76      1.68 o 
  -4  -2   9       29.02       30.49      1.39 o 
  -3  -2   9       47.11       52.16      2.65 o 
  -2  -2   9        8.20       10.40      0.62 o 
  -1  -2   9       40.01       32.46      2.76 o 
   0  -2   9        6.92        6.79      0.59 o 
   1  -2   9      182.24      184.33      1.71 o 
   2  -2   9        0.01       -0.20      0.84 o 
   3  -2   9       37.08       39.39      1.35 o 
   4  -2   9       60.83       64.17      1.64 o 
   5  -2   9        2.69        2.15      0.82 o 
   6  -2   9       25.94       26.61      1.38 o 
  -7  -1   9       15.40       11.33      1.14 o 
  -6  -1   9        1.13       -0.01      0.87 o 
  -5  -1   9        0.74        0.69      0.93 o 
  -4  -1   9       45.04       43.07      1.48 o 
  -3  -1   9      202.31      205.01      1.67 o 
  -2  -1   9       85.68       94.98      1.98 o 
  -1  -1   9       62.44       58.75      1.24 o 
   0  -1   9        2.10        0.64      0.67 o 
   1  -1   9      637.67      611.59      2.69 o 
   2  -1   9       62.53       53.11      1.42 o 
   3  -1   9      260.36      259.75      2.79 o 
   4  -1   9       17.99       13.61      0.99 o 
   5  -1   9       76.67       81.61      1.83 o 
   6  -1   9       27.15       22.13      1.25 o 
   7  -1   9       70.40       72.23      1.95 o 
  -7   0   9       42.51       49.00      1.71 o 
  -6   0   9       61.01       65.84      1.81 o 
  -5   0   9        8.75       10.86      1.03 o 
  -4   0   9       86.63       93.10      1.94 o 
  -3   0   9       28.21       26.21      0.77 o 
  -2   0   9        9.87        9.76      0.61 o 
  -1   0   9      327.88      327.62      2.03 o 
   0   0   9       69.90       72.28      1.69 o 
   1   0   9      238.92      226.72      1.64 o 
   2   0   9        1.75        1.63      0.81 o 
   3   0   9       12.53       12.32      0.92 o 
   4   0   9       29.40       29.70      1.49 o 
   5   0   9       51.34       42.78      1.11 o 
   6   0   9       46.91       38.79      1.45 o 
   7   0   9        0.04       -0.86      0.86 o 
  -7   1   9       21.56       20.81      1.35 o 
  -6   1   9       38.43       37.77      1.49 o 
  -5   1   9        7.91        9.06      1.15 o 
  -4   1   9      228.46      233.98      2.83 o 
  -3   1   9       27.79       24.50      1.21 o 
  -2   1   9      462.89      452.47      2.37 o 
  -1   1   9      543.34      513.87      2.47 o 
   0   1   9      321.59      318.11      1.94 o 
   1   1   9      256.31      240.31      2.88 o 
   2   1   9       88.30       89.52      1.63 o 
   3   1   9      261.93      245.29      2.59 o 
   4   1   9       32.22       35.50      0.86 o 
   5   1   9       19.16       19.92      0.73 o 
   6   1   9        9.10       10.59      0.94 o 
   7   1   9       31.57       32.88      1.29 o 
  -7   2   9       13.76       17.42      1.36 o 
  -6   2   9       90.32       98.15      2.06 o 
  -5   2   9       91.72       97.02      2.01 o 
  -4   2   9      323.48      318.23      3.23 o 
  -3   2   9      405.82      393.96      3.40 o 
  -2   2   9       97.74       98.34      1.19 o 
  -1   2   9      201.75      192.65      2.93 o 
   0   2   9      175.59      164.55      3.64 o 
   1   2   9      128.69      123.93      1.33 o 
   2   2   9        8.56        6.63      0.79 o 
   3   2   9      178.50      183.09      4.01 o 
   4   2   9       12.29       12.63      0.81 o 
   5   2   9        2.66        2.97      0.71 o 
   6   2   9        3.99        4.18      0.56 o 
   7   2   9       22.74       24.04      1.15 o 
  -7   3   9       11.04        8.66      1.06 o 
  -6   3   9      114.31       99.83      2.03 o 
  -5   3   9       16.56       17.21      1.22 o 
  -4   3   9        1.82        0.85      1.04 o 
  -3   3   9      506.53      495.70      3.86 o 
  -2   3   9      134.72      129.31      2.00 o 
  -1   3   9       33.65       37.25      0.84 o 
   0   3   9      623.80      606.81      3.57 o 
   1   3   9       32.16       28.31      0.81 o 
   2   3   9       54.49       55.46      1.31 o 
   3   3   9       18.37       18.79      0.67 o 
   4   3   9        6.54        7.96      0.59 o 
   5   3   9       16.92       15.13      0.70 o 
   6   3   9       68.90       74.44      2.19 o 
   7   3   9       71.87       69.46      1.60 o 
  -7   4   9       19.50       22.84      1.45 o 
  -6   4   9        0.69        0.92      0.98 o 
  -5   4   9      309.47      323.33      3.44 o 
  -4   4   9        2.77        2.49      0.85 o 
  -3   4   9       31.44       35.21      1.31 o 
  -2   4   9       26.41       24.04      1.14 o 
  -1   4   9        9.99       10.21      0.88 o 
   0   4   9      316.11      316.89      5.53 o 
   1   4   9       19.73       20.05      1.22 o 
   2   4   9        0.63        0.13      0.82 o 
   3   4   9       72.30       63.20      3.67 o 
   4   4   9        5.87        5.11      0.92 o 
   5   4   9       27.20       25.41      0.76 o 
   6   4   9       33.29       36.19      1.87 o 
   7   4   9        0.34        1.42      0.75 o 
  -6   5   9       12.33        9.00      1.15 o 
  -5   5   9      226.70      222.58      2.96 o 
  -4   5   9        1.42        0.87      0.90 o 
  -3   5   9       49.16       48.49      1.52 o 
  -2   5   9        0.26       -0.51      0.81 o 
  -1   5   9        7.85        7.15      0.83 o 
   0   5   9       10.58        6.62      0.92 o 
   1   5   9       50.78       54.22      1.24 o 
   2   5   9       39.54       42.11      1.26 o 
   3   5   9       48.35       45.07      1.35 o 
   4   5   9        2.74        2.77      0.70 o 
   5   5   9       21.27       19.95      1.34 o 
   6   5   9       10.76       11.49      0.91 o 
   7   5   9        1.59        3.85      0.98 o 
  -5   6   9        0.51        1.28      1.05 o 
  -4   6   9       47.39       49.40      1.59 o 
  -3   6   9       42.56       48.09      1.55 o 
  -2   6   9       19.81       25.15      1.22 o 
  -1   6   9       73.72       72.61      1.67 o 
   0   6   9       25.34       27.93      1.44 o 
   1   6   9        7.96        4.54      0.60 o 
   2   6   9       33.14       33.99      1.24 o 
   3   6   9       30.20       29.93      1.19 o 
   4   6   9       36.25       31.49      0.82 o 
   5   6   9        2.46        1.56      0.84 o 
   6   6   9       11.33        9.52      1.01 o 
  -4   7   9       21.14       24.54      1.35 o 
  -3   7   9       28.68       26.08      1.38 o 
  -2   7   9        0.05       -0.76      0.95 o 
  -1   7   9        2.95        4.17      0.97 o 
   0   7   9       11.92       11.42      0.98 o 
   1   7   9       30.39       23.22      0.81 o 
   2   7   9       11.69        8.31      0.94 o 
   3   7   9        2.07        3.21      1.27 o 
   4   7   9       17.67       17.71      1.81 o 
   5   7   9        2.36        1.46      0.82 o 
  -3   8   9        8.27        8.90      1.23 o 
  -2   8   9        0.73       -0.03      0.88 o 
  -1   8   9       19.85       16.12      1.18 o 
   0   8   9        2.55        3.21      0.97 o 
   1   8   9        4.83        4.11      0.92 o 
   2   8   9       19.37       16.38      0.75 o 
   3   8   9       17.62       16.80      1.10 o 
   4   8   9       15.18       13.81      0.99 o 
   0   9   9        3.23        2.30      0.98 o 
   1   9   9        1.25        0.42      0.99 o 
  -3  -4  10        3.97        5.62      1.05 o 
  -2  -4  10       17.77       24.82      1.40 o 
  -1  -4  10       49.00       43.59      1.49 o 
   0  -4  10       68.63       78.38      1.23 o 
   1  -4  10        5.16        6.28      0.86 o 
   2  -4  10       39.92       44.27      1.52 o 
   3  -4  10        2.85        3.10      0.98 o 
  -4  -3  10       16.02       22.08      1.37 o 
  -3  -3  10        1.21       -0.65      0.95 o 
  -2  -3  10       19.57       20.25      0.76 o 
  -1  -3  10       14.40       16.35      0.77 o 
   0  -3  10        0.15        1.48      1.06 o 
   1  -3  10        5.14        6.19      0.89 o 
   2  -3  10        0.32       -0.48      0.77 o 
   3  -3  10       13.61       16.46      1.21 o 
   4  -3  10        6.52        6.26      1.02 o 
  -5  -2  10        0.00        0.81      1.08 o 
  -4  -2  10       55.65       61.47      1.77 o 
  -3  -2  10        0.27        0.10      0.52 o 
  -2  -2  10        0.33       -0.04      0.59 o 
  -1  -2  10       61.96       56.74      1.06 o 
   0  -2  10        1.86        0.59      0.51 o 
   1  -2  10       62.51       64.20      1.58 o 
   2  -2  10       13.36       14.48      1.00 o 
   3  -2  10       40.79       42.32      1.50 o 
   4  -2  10       58.50       64.37      1.77 o 
   5  -2  10        6.85        5.84      0.93 o 
  -6  -1  10      122.46      138.95      2.68 o 
  -5  -1  10        0.15       -0.30      1.03 o 
  -4  -1  10      125.54      122.56      2.26 o 
  -3  -1  10       62.43       63.32      1.10 o 
  -2  -1  10        4.59        4.73      0.58 o 
  -1  -1  10        2.95        4.55      0.56 o 
   0  -1  10        0.20        0.16      1.07 o 
   1  -1  10      196.19      190.80      2.45 o 
   2  -1  10        6.00        6.66      0.84 o 
   3  -1  10        0.02       -0.14      0.77 o 
   4  -1  10        2.99        4.84      0.88 o 
   5  -1  10        0.02        0.54      1.04 o 
   6  -1  10       28.04       25.46      1.41 o 
  -6   0  10      137.48      145.33      2.63 o 
  -5   0  10       11.38       12.10      1.27 o 
  -4   0  10       25.51       24.42      1.32 o 
  -3   0  10      102.28       92.12      1.73 o 
  -2   0  10       61.17       57.58      1.53 o 
  -1   0  10       38.77       34.81      1.46 o 
   0   0  10        6.89        8.53      0.59 o 
   1   0  10       37.56       41.24      1.32 o 
   2   0  10       37.49       37.27      1.33 o 
   3   0  10       38.64       44.60      1.43 o 
   4   0  10        4.87        2.38      0.56 o 
   5   0  10      277.44      293.23      2.12 o 
   6   0  10        2.70        4.59      1.10 o 
  -6   1  10        5.40        2.37      1.16 o 
  -5   1  10       98.27      105.00      2.19 o 
  -4   1  10       36.81       45.08      1.51 o 
  -3   1  10       14.45       10.94      1.07 o 
  -2   1  10        1.43        3.64      2.25 o 
  -1   1  10       10.78       15.03      0.65 o 
   0   1  10       18.42       22.87      0.72 o 
   1   1  10       27.62       29.03      0.75 o 
   2   1  10      303.59      303.62      2.97 o 
   3   1  10        0.20        0.74      0.88 o 
   4   1  10       36.81       36.67      0.90 o 
   5   1  10       16.25       21.13      0.80 o 
   6   1  10        0.29       -0.11      0.53 o 
  -6   2  10        4.63        5.97      1.19 o 
  -5   2  10       20.07       17.89      1.29 o 
  -4   2  10        9.87        8.66      1.05 o 
  -3   2  10       34.89       38.19      1.38 o 
  -2   2  10       35.98       39.87      0.88 o 
  -1   2  10       44.09       44.63      0.89 o 
   0   2  10       27.68       29.22      0.76 o 
   1   2  10        0.08       -0.22      0.49 o 
   2   2  10       39.27       32.70      1.20 o 
   3   2  10       96.09      102.97      1.71 o 
   4   2  10        7.55        8.10      0.63 o 
   5   2  10       89.47       86.86      2.64 o 
   6   2  10        8.10       10.30      0.67 o 
  -6   3  10        0.11       -0.35      1.00 o 
  -5   3  10        0.22        0.32      1.01 o 
  -4   3  10        0.54        0.57      0.92 o 
  -3   3  10       62.37       62.39      1.62 o 
  -2   3  10      125.52      113.33      1.99 o 
  -1   3  10      409.00      401.14      2.29 o 
   0   3  10      110.75      112.40      2.49 o 
   1   3  10      230.59      227.24      1.70 o 
   2   3  10       33.23       32.24      1.22 o 
   3   3  10       75.01       85.65      3.80 o 
   4   3  10       11.26        8.85      0.65 o 
   5   3  10       53.13       59.57      1.06 o 
   6   3  10        0.22        0.34      0.79 o 
  -6   4  10        5.65        6.21      1.03 o 
  -5   4  10        0.81        1.27      0.97 o 
  -4   4  10        7.67        9.03      1.06 o 
  -3   4  10       67.73       62.56      1.63 o 
  -2   4  10       16.93       16.29      1.08 o 
  -1   4  10        6.73        6.08      0.87 o 
   0   4  10        1.07        0.64      0.54 o 
   1   4  10      152.24      142.63      2.46 o 
   2   4  10       25.66       28.04      0.82 o 
   3   4  10       62.80       62.38      1.05 o 
   4   4  10        5.66        5.00      1.08 o 
   5   4  10       11.46       12.26      1.04 o 
   6   4  10       30.53       39.57      1.41 o 
  -5   5  10        4.30        8.70      1.14 o 
  -4   5  10        2.30        1.78      0.86 o 
  -3   5  10        1.18        0.17      0.83 o 
  -2   5  10       19.87       16.91      1.05 o 
  -1   5  10       29.27       25.88      1.23 o 
   0   5  10       20.48       16.43      0.98 o 
   1   5  10      388.42      390.56      3.13 o 
   2   5  10        0.54        0.00      0.56 o 
   3   5  10       69.34       77.37      1.65 o 
   4   5  10        0.16        1.43      0.89 o 
   5   5  10       54.62       60.70      1.59 o 
  -5   6  10        0.22        0.14      0.97 o 
  -4   6  10       21.04       19.34      1.32 o 
  -3   6  10        0.68        1.01      0.84 o 
  -2   6  10       33.49       35.39      1.32 o 
  -1   6  10      134.19      120.54      2.10 o 
   0   6  10       31.49       23.98      1.18 o 
   1   6  10      232.97      233.79      1.84 o 
   2   6  10        4.33        3.99      0.92 o 
   3   6  10       76.72       83.48      1.74 o 
   4   6  10       57.05       57.86      1.49 o 
   5   6  10        0.83        2.07      0.85 o 
  -3   7  10        2.57        1.74      1.09 o 
  -2   7  10        0.74       -0.05      0.98 o 
  -1   7  10       11.59       13.00      1.15 o 
   0   7  10       28.41       22.90      0.79 o 
   1   7  10       33.18       44.12      1.52 o 
   2   7  10      119.45      119.52      2.02 o 
   3   7  10        6.18        8.29      1.04 o 
   4   7  10        0.18        2.82      0.90 o 
  -2   8  10        0.23        0.84      0.91 o 
  -1   8  10       27.41       32.20      1.44 o 
   0   8  10        2.17        2.94      0.99 o 
   1   8  10       17.38       26.62      1.35 o 
   2   8  10       50.26       52.37      1.51 o 
   3   8  10       21.26       24.82      1.31 o 
  -3  -3  11        6.03        6.54      1.10 o 
  -2  -3  11        7.90       10.45      1.24 o 
  -1  -3  11        1.04        1.23      0.63 o 
   0  -3  11       77.63       72.29      1.25 o 
   1  -3  11        5.70        6.34      0.89 o 
   2  -3  11       73.45       75.02      1.85 o 
  -4  -2  11        0.03        1.36      1.12 o 
  -3  -2  11      157.74      169.88      2.73 o 
  -2  -2  11        4.68        4.98      0.69 o 
  -1  -2  11       62.64       66.70      1.18 o 
   0  -2  11       11.93       13.15      0.74 o 
   1  -2  11        8.21       12.97      1.00 o 
   2  -2  11       16.20       16.48      1.16 o 
   3  -2  11        2.15        1.96      0.92 o 
   4  -2  11        1.08        4.03      0.92 o 
  -5  -1  11       24.39       24.66      1.48 o 
  -4  -1  11        3.06        3.27      1.07 o 
  -3  -1  11        7.97       10.21      0.74 o 
  -2  -1  11       36.93       38.60      1.42 o 
  -1  -1  11        5.35        4.63      0.60 o 
   0  -1  11        1.46        2.94      0.61 o 
   1  -1  11        2.94        3.45      0.92 o 
   2  -1  11       30.16       31.79      1.36 o 
   3  -1  11       35.44       38.95      1.51 o 
   4  -1  11       10.05       10.05      1.08 o 
  -5   0  11      120.33      130.66      2.57 o 
  -4   0  11        0.05        1.34      1.12 o 
  -3   0  11       29.36       33.94      0.94 o 
  -2   0  11       58.49       62.10      1.37 o 
  -1   0  11        0.06        0.03      0.56 o 
   0   0  11      166.64      163.13      3.59 o 
   1   0  11        0.45        1.53      0.76 o 
   2   0  11      126.95      135.51      2.24 o 
   3   0  11        6.73        6.08      0.97 o 
   4   0  11       32.08       30.19      0.92 o 
   5   0  11        5.97        3.40      0.97 o 
  -5   1  11      138.78      149.82      2.82 o 
  -4   1  11       12.28       12.36      1.17 o 
  -3   1  11       78.76       81.37      1.92 o 
  -2   1  11        2.33        3.56      0.69 o 
  -1   1  11        0.37       -0.01      0.55 o 
   0   1  11        3.58        2.99      0.63 o 
   1   1  11       15.08       14.06      1.09 o 
   2   1  11       37.96       35.15      1.29 o 
   3   1  11       67.11       61.90      1.69 o 
   4   1  11        0.39       -0.64      0.64 o 
   5   1  11       37.27       38.58      1.03 o 
  -5   2  11      105.66      114.11      2.48 o 
  -4   2  11       21.83       26.10      1.35 o 
  -3   2  11        5.85        3.71      1.05 o 
  -2   2  11      312.60      308.24      2.21 o 
  -1   2  11       67.88       70.64      1.25 o 
   0   2  11      140.88      143.20      1.50 o 
   1   2  11       60.61       62.90      1.58 o 
   2   2  11       10.33        8.85      0.92 o 
   3   2  11       49.83       50.69      1.47 o 
   4   2  11        3.93        2.03      0.66 o 
   5   2  11       55.50       59.90      3.12 o 
  -5   3  11       63.26       65.28      2.01 o 
  -4   3  11      161.37      168.40      2.71 o 
  -3   3  11        0.23        1.42      0.92 o 
  -2   3  11      113.22      118.05      2.16 o 
  -1   3  11       94.26       88.59      1.25 o 
   0   3  11        6.59        7.00      0.64 o 
   1   3  11       49.94       47.51      1.40 o 
   2   3  11        0.01       -0.32      0.75 o 
   3   3  11        7.14        6.77      0.67 o 
   4   3  11       48.87       46.65      1.00 o 
   5   3  11       10.50       11.64      0.72 o 
  -5   4  11        0.00       -0.18      1.13 o 
  -4   4  11       92.51       99.88      2.13 o 
  -3   4  11       15.77       16.01      1.16 o 
  -2   4  11        0.99        1.69      0.94 o 
  -1   4  11       73.17       74.69      1.76 o 
   0   4  11        0.45        0.50      0.57 o 
   1   4  11       29.90       34.12      1.20 o 
   2   4  11       13.55       12.89      0.86 o 
   3   4  11        0.97        0.15      0.56 o 
   4   4  11        0.08        0.79      0.85 o 
   5   4  11       22.10       24.91      1.30 o 
  -4   5  11       41.94       48.95      1.75 o 
  -3   5  11       45.79       45.72      1.61 o 
  -2   5  11        4.79        6.79      0.96 o 
  -1   5  11      117.76      116.31      2.11 o 
   0   5  11       93.50       86.73      1.75 o 
   2   5  11        0.02        0.38      0.99 o 
   3   5  11        0.37        0.56      0.88 o 
   4   5  11       10.17        9.02      0.96 o 
   5   5  11        5.75        3.99      0.92 o 
  -3   6  11        6.35        6.66      0.98 o 
  -2   6  11        0.00        0.75      0.82 o 
  -1   6  11       57.64       67.10      1.75 o 
   0   6  11        0.98        1.99      0.88 o 
   1   6  11       60.13       57.97      1.57 o 
   2   6  11        8.04        4.00      0.93 o 
   3   6  11        5.42        6.33      1.04 o 
   4   6  11        3.27        2.77      0.95 o 
  -2   7  11        0.84       -0.24      1.05 o 
  -1   7  11       15.38       17.09      1.14 o 
   0   7  11       13.12       12.20      0.76 o 
   1   7  11       67.04       58.50      1.56 o 
   2   7  11       26.75       29.55      1.39 o 
   3   7  11        0.01        0.02      0.79 o 
  -1  -2  12        2.32        2.55      0.70 o 
   0  -2  12        0.15       -0.91      0.91 o 
   1  -2  12       11.99       13.17      1.01 o 
  -3  -1  12       15.19       17.31      0.87 o 
  -2  -1  12       67.35       63.60      1.25 o 
  -1  -1  12        1.42        1.77      0.59 o 
   0  -1  12       16.67       16.29      1.07 o 
   1  -1  12       29.32       30.38      1.37 o 
   2  -1  12        3.58        2.88      0.98 o 
   3  -1  12       35.20       36.28      1.33 o 
  -3   0  12        3.92        3.66      0.69 o 
  -2   0  12        6.78       10.76      0.77 o 
  -1   0  12       25.71       24.92      0.87 o 
   0   0  12        5.15        4.71      0.60 o 
   1   0  12        1.42        2.48      0.94 o 
   2   0  12        0.01        0.13      0.95 o 
   3   0  12        0.02       -0.06      0.82 o 
  -4   1  12       49.84       51.38      1.86 o 
  -3   1  12        5.12        4.38      1.13 o 
  -2   1  12        7.87        8.00      0.73 o 
  -1   1  12        4.58        2.61      0.66 o 
   0   1  12        2.85        2.08      0.63 o 
   1   1  12        0.00        0.63      0.82 o 
   2   1  12       17.89       17.57      1.13 o 
   3   1  12        4.70        2.11      0.95 o 
   4   1  12       33.13       38.69      1.05 o 
  -4   2  12        0.06        0.69      0.95 o 
  -3   2  12        0.32       -0.56      1.02 o 
  -2   2  12        0.18        0.50      0.64 o 
  -1   2  12       58.74       67.32      1.18 o 
   0   2  12       19.50       18.26      0.78 o 
   1   2  12       16.63       15.95      1.04 o 
   2   2  12        0.24        0.88      0.79 o 
   3   2  12        6.35        7.40      0.72 o 
   4   2  12       18.91       16.78      0.96 o 
  -4   3  12       24.56       25.44      1.38 o 
  -3   3  12        7.53        8.83      1.13 o 
  -2   3  12        7.85        9.32      1.06 o 
  -1   3  12       45.54       41.57      1.13 o 
   0   3  12        0.04       -0.31      0.54 o 
   1   3  12        5.47        4.91      0.94 o 
   2   3  12        8.20        6.83      0.94 o 
   3   3  12       44.47       45.90      1.06 o 
   4   3  12       15.38       15.79      0.84 o 
  -3   4  12        0.35        1.23      0.96 o 
  -2   4  12        0.19       -0.20      0.95 o 
  -1   4  12       26.31       26.61      1.33 o 
   0   4  12       14.36       13.99      0.70 o 
   1   4  12        0.60        1.22      0.80 o 
   2   4  12        5.66        5.40      0.64 o 
   3   4  12        1.36       -0.03      0.64 o 
   4   4  12       11.74       13.82      1.51 o 
  -3   5  12        8.16        7.04      1.11 o 
  -2   5  12        7.80        9.74      1.06 o 
  -1   5  12        3.60        3.42      0.93 o 
   0   5  12        8.35        5.78      0.98 o 
   2   5  12       12.22       13.23      1.00 o 
   3   5  12       13.19       11.53      0.99 o 
  -1   6  12        0.15        1.72      0.98 o 
   0   6  12       75.01       74.75      1.76 o 
   1   6  12       15.35       11.85      1.18 o 
   2   6  12        2.65        3.67      0.88 o 
  -1   1  13       34.05       31.63      1.02 o 
   0   1  13        0.00       -0.70      0.98 o 
   1   1  13       44.28       46.98      1.61 o 
  -2   2  13        9.89        8.24      1.22 o 
  -1   2  13       30.67       28.19      2.05 o 
   0   2  13       96.89      104.09      2.09 o 
   1   2  13        4.67        4.17      1.02 o 
   2   2  13       16.58       16.81      1.16 o 
  -2   3  13       53.99       57.56      1.83 o 
  -1   3  13       18.40       21.57      0.93 o 
   0   3  13       57.08       60.60      1.66 o 
   1   3  13        2.55        1.65      0.79 o 
   2   3  13       15.71       15.96      1.19 o 
  -1   4  13        3.70        4.53      0.99 o 
   0   4  13        2.80        4.34      1.01 o 
   1   4  13        7.83       10.55      1.07 o 
                                                 
